# Supplementary material for: Highly multiplexed immune repertoire sequencing links multiple lymphocyte classes with severity of response to COVID-19
Source: eClinicalMedicine. 2022 May 14;48:101438. doi: 10.1016/j.eclinm.2022.101438 (PMC9106482; doi:10.1016/j.eclinm.2022.101438)
Supplement: Supplementary file 3 [file mmc3.zip › mmc3.csv]

cloneId	COVID	Healthy	nbinomTest
IGHV4-59_CARGFDYW_IGHJ4	22	0	2.66E-05
TRBV6-1_CASSEGASNQPQHF_TRBJ1-5	19	0	0.000122656
IGHV3-23_CAKDPYYDFWSGYYFDYW_IGHJ4	16	0	0.00043605
IGHV3-11_CARDGGGWFDPW_IGHJ5	14	0	0.001129977
IGHV3-23_CAKDPHYDFWSGYYFDYW_IGHJ4	14	0	0.001127751
TRBV11-2_CASSLDRDTEAFF_TRBJ1-1	12	0	0.002605558
TRBV20-1_CSARDWREETQYF_TRBJ2-5	12	0	0.003262923
TRBV20-1_CSASSGHEQYF_TRBJ2-7	12	0	0.003010118
TRBV27_CASSLSAPQETQYF_TRBJ2-5	12	0	0.003022177
TRBV6-5_CASSYTGQGAEAFF_TRBJ1-1	12	0	0.003429817
TRBV25-1_CASSERGHQETQYF_TRBJ2-5	11	0	0.004795425
TRBV20-1_CSAKQGANTGELFF_TRBJ2-2	10	0	0.00878143
TRBV20-1_CSARSGHEQYF_TRBJ2-7	10	0	0.009522382
TRBV12-3_CASSFGGNQPQHF_TRBJ1-5	9	0	0.013748741
TRBV12-3_CASSLTRDTQYF_TRBJ2-3	9	0	0.014367378
TRBV18_CASSPGGYEQYF_TRBJ2-7	9	0	0.013548651
TRBV6-5_CASSYYNEQFF_TRBJ2-1	9	0	0.014252919
TRBV7-9_CASSLEGNQPQHF_TRBJ1-5	9	0	0.013887312
IGHV4-59_CARGFDPW_IGHJ5	8	0	0.020204272
TRBV10-1_CASSESRTENSPLHF_TRBJ1-6	8	0	0.021005583
TRBV11-2_CASSQTYEQYF_TRBJ2-7	8	0	0.022454811
TRBV11-2_CASSRLYEQYF_TRBJ2-7	8	0	0.022501513
TRBV15_CATSRDRGYEQYF_TRBJ2-7	8	0	0.022010758
TRBV18_CASSPPGSYEQYF_TRBJ2-7	8	0	0.023652019
TRBV20-1_CSARGSSYEQYF_TRBJ2-7	8	0	0.021493641
TRBV20-1_CSARQGGQPQHF_TRBJ1-5	8	0	0.023000705
TRBV20-1_CSARQGSNQPQHF_TRBJ1-5	8	0	0.021322721
TRBV20-1_CSARRDSRTDTQYF_TRBJ2-3	8	0	0.0237936
TRBV20-1_CSASGETQYF_TRBJ2-5	8	0	0.019963831
TRBV27_CASSLSSPQETQYF_TRBJ2-5	8	0	0.022820104
TRBV27_CASSSLAGGGNEQFF_TRBJ2-1	8	0	0.021622972
TRBV28_CASSSPYEQYF_TRBJ2-7	8	0	0.021707108
TRBV3-1_CASRGAYEQYF_TRBJ2-7	8	0	0.020529512
TRBV4-2_CASSQERGGNQPQHF_TRBJ1-5	8	0	0.023843055
TRBV5-1_CASSLAGNYGYTF_TRBJ1-2	8	0	0.021881537
TRBV5-1_CASSLGTEAFF_TRBJ1-1	8	0	0.023984549
TRBV5-1_CASSLGTGGNQPQHF_TRBJ1-5	8	0	0.025262146
TRBV5-1_CASSLKLDTEAFF_TRBJ1-1	8	0	0.020284958
TRBV5-1_CASSSGTANTEAFF_TRBJ1-1	8	0	0.022187197
TRBV5-4_CASSLGDSYEQYF_TRBJ2-7	8	0	0.021836589
TRBV5-6_CASSLRGNEQYF_TRBJ2-7	8	0	0.025879719
TRBV6-5_CASSYTGQGAGYTF_TRBJ1-2	8	0	0.022235548
TRBV7-2_CASSLDGTRTYEQYF_TRBJ2-7	8	0	0.021579743
TRBV7-2_CASSLNYEQYF_TRBJ2-7	8	0	0.021709161
TRBV7-9_CASSLNRGDYGYTF_TRBJ1-2	8	0	0.022862212
TRBV7-9_CASSLVNTEAFF_TRBJ1-1	8	0	0.022322197
IGHV3-11_CARDGGNWFDPW_IGHJ5	7	0	0.034335978
IGHV3-11_CARDYYDSSGYYNNWFDPW_IGHJ5	7	0	0.037434295
TRBV11-2_CASSLGGSYEQYF_TRBJ2-7	7	0	0.036555435
TRBV11-2_CASSPTYEQYF_TRBJ2-7	7	0	0.038043387
TRBV11-3_CASSLGGTEAFF_TRBJ1-1	7	0	0.035165823
TRBV12-3_CASSLGGNYGYTF_TRBJ1-2	7	0	0.035026458
TRBV12-3_CASSLGQGNQPQHF_TRBJ1-5	7	0	0.039456652
TRBV12-3_CASSLNSNQPQHF_TRBJ1-5	7	0	0.038569074
TRBV18_CASSPGNEQFF_TRBJ2-1	7	0	0.036990561
TRBV18_CASSPGTSGYEQYF_TRBJ2-7	7	0	0.037885321
TRBV19_CASSIGGSYEQYF_TRBJ2-7	7	0	0.038806235
TRBV20-1_CSAKTSGRGETQYF_TRBJ2-5	7	0	0.037205857
TRBV20-1_CSARAGVQETQYF_TRBJ2-5	7	0	0.038424765
TRBV20-1_CSARGTGNTGELFF_TRBJ2-2	7	0	0.036263509
TRBV20-1_CSARTGGGQPQHF_TRBJ1-5	7	0	0.03895837
TRBV20-1_CSASLGRDTEAFF_TRBJ1-1	7	0	0.03959249
TRBV20-1_CSASRDSYEQYF_TRBJ2-7	7	0	0.038109202
TRBV24-1_CATSDPRTGDNQPQHF_TRBJ1-5	7	0	0.037066929
TRBV27_CASSDRGPNQPQHF_TRBJ1-5	7	0	0.040304279
TRBV27_CASSLPGANVLTF_TRBJ2-6	7	0	0.038042884
TRBV27_CASSLQGANYEQYF_TRBJ2-7	7	0	0.039270534
TRBV27_CASSLSPSTDTQYF_TRBJ2-3	7	0	0.036115465
TRBV27_CASSSTDTQYF_TRBJ2-3	7	0	0.036921099
TRBV28_CASSFSNQPQHF_TRBJ1-5	7	0	0.039749854
TRBV28_CASSLGGGNQPQHF_TRBJ1-5	7	0	0.039903781
TRBV3-1_CASSQTGNYGYTF_TRBJ1-2	7	0	0.038195447
TRBV3-1_CASSQVAGEQYF_TRBJ2-7	7	0	0.035123573
TRBV4-3_CASSQDRGYEQYF_TRBJ2-7	7	0	0.037814852
TRBV5-1_CASSEQETQYF_TRBJ2-5	7	0	0.03744042
TRBV5-1_CASSLGGNSPLHF_TRBJ1-6	7	0	0.037589654
TRBV5-1_CASSLGGVQETQYF_TRBJ2-5	7	0	0.032225114
TRBV5-1_CASSLGPGNTEAFF_TRBJ1-1	7	0	0.036627151
TRBV5-1_CASSLGSSGANVLTF_TRBJ2-6	7	0	0.039348364
TRBV5-1_CASSLGTVNTEAFF_TRBJ1-1	7	0	0.035474524
TRBV5-1_CASSLNSGNTIYF_TRBJ1-3	7	0	0.036847194
TRBV5-1_CASSLQGTEAFF_TRBJ1-1	7	0	0.034699423
TRBV5-1_CASSLRGQETQYF_TRBJ2-5	7	0	0.03684545
TRBV5-1_CASSLTATNEKLFF_TRBJ1-4	7	0	0.036046636
TRBV5-1_CASSLTGNYGYTF_TRBJ1-2	7	0	0.035974814
TRBV5-1_CASSLVGGTDTQYF_TRBJ2-3	7	0	0.036370581
TRBV5-1_CASSPRGQGNTGELFF_TRBJ2-2	7	0	0.037736209
TRBV5-4_CASSLDTDTQYF_TRBJ2-3	7	0	0.036626575
TRBV5-4_CASSSTDTQYF_TRBJ2-3	7	0	0.036908947
TRBV5-6_CASSWGNTEAFF_TRBJ1-1	7	0	0.03484426
TRBV6-5_CASSYTGQGQPQHF_TRBJ1-5	7	0	0.039513994
TRBV6-6_CASSYSGGGNTGELFF_TRBJ2-2	7	0	0.038113077
TRBV7-2_CASSLALGEGSPLHF_TRBJ1-6	7	0	0.031781838
TRBV7-2_CASSSQGATNEKLFF_TRBJ1-4	7	0	0.035471903
TRBV7-9_CASSGDTEAFF_TRBJ1-1	7	0	0.037588887
TRBV9_CASSAGDYGYTF_TRBJ1-2	7	0	0.040069804
TRBV9_CASSAGTDYGYTF_TRBJ1-2	7	0	0.036191149
TRBV9_CASSVEGYEQYF_TRBJ2-7	7	0	0.037136993
IGHV3-11_CARDLGGWFDPW_IGHJ5	5	0	0.099547081
IGHV3-11_CARDSGSYLDYW_IGHJ4	5	0	0.095055482
IGHV3-15_CTTNDAFDIW_IGHJ3	5	0	0.101470974
IGHV3-53_CARDLYYYGMDVW_IGHJ6	5	0	0.107105769
TRBV10-3_CAISDGSGANVLTF_TRBJ2-6	5	0	0.10528411
TRBV10-3_CAISDTYEQYF_TRBJ2-7	5	0	0.108713348
TRBV10-3_CAISERGNTEAFF_TRBJ1-1	5	0	0.100359825
TRBV10-3_CAISESQDLNTEAFF_TRBJ1-1	5	0	0.11382761
TRBV11-2_CASSFGTDTQYF_TRBJ2-3	5	0	0.110395072
TRBV11-2_CASSLDPGELFF_TRBJ2-2	5	0	0.109487119
TRBV11-2_CASSLDRDHEQYF_TRBJ2-7	5	0	0.111174766
TRBV11-2_CASSLGGGGETQYF_TRBJ2-5	5	0	0.110241952
TRBV11-2_CASSLIRGSYEQYF_TRBJ2-7	5	0	0.126779226
TRBV11-2_CASSLQGYEQYF_TRBJ2-7	5	0	0.117815638
TRBV11-2_CASSPDRDTEAFF_TRBJ1-1	5	0	0.092369272
TRBV11-2_CASSPLSNEQYF_TRBJ2-7	5	0	0.116584298
TRBV11-2_CASSSRETQYF_TRBJ2-5	5	0	0.108885299
TRBV11-3_CASSLGSTDTQYF_TRBJ2-3	5	0	0.11017167
TRBV11-3_CASSLTRNTEAFF_TRBJ1-1	5	0	0.106677409
TRBV11-3_CASSSSTDTQYF_TRBJ2-3	5	0	0.105913708
TRBV12-3_CASSFGASTDTQYF_TRBJ2-3	5	0	0.107110403
TRBV12-3_CASSFGGTYEQYF_TRBJ2-7	5	0	0.107751052
TRBV12-3_CASSFRGSGANVLTF_TRBJ2-6	5	0	0.096240731
TRBV12-3_CASSLGGTGELFF_TRBJ2-2	5	0	0.111122927
TRBV12-3_CASSLGNTIYF_TRBJ1-3	5	0	0.114728906
TRBV12-3_CASSLGQGARGYTF_TRBJ1-2	5	0	0.105498296
TRBV12-3_CASSLGQNTGELFF_TRBJ2-2	5	0	0.109722414
TRBV12-3_CASSLGRNQPQHF_TRBJ1-5	5	0	0.106679373
TRBV12-3_CASSLQGAGELFF_TRBJ2-2	5	0	0.107138641
TRBV12-3_CASSLQGGTEAFF_TRBJ1-1	5	0	0.107162969
TRBV12-3_CASSPGQGNSPLHF_TRBJ1-6	5	0	0.112024378
TRBV12-3_CASSPSYEQYF_TRBJ2-7	5	0	0.111252945
TRBV12-3_CASSRSYEQYF_TRBJ2-7	5	0	0.103190495
TRBV14_CASSQEQGRAEAFF_TRBJ1-1	5	0	0.109690033
TRBV15_CATSRDFYEQYF_TRBJ2-7	5	0	0.103971998
TRBV15_CATSRDRQETQYF_TRBJ2-5	5	0	0.099500411
TRBV18_CASSPAGGNTEAFF_TRBJ1-1	5	0	0.107959101
TRBV18_CASSPAGLNTEAFF_TRBJ1-1	5	0	0.098187006
TRBV18_CASSPDRNTGELFF_TRBJ2-2	5	0	0.104457749
TRBV18_CASSPGSDTQYF_TRBJ2-3	5	0	0.111446514
TRBV18_CASSPGSYNEQFF_TRBJ2-1	5	0	0.103143111
TRBV18_CASSPGTGGSYEQYF_TRBJ2-7	5	0	0.104452198
TRBV18_CASSPGTGYEQYF_TRBJ2-7	5	0	0.110368633
TRBV18_CASSPGVTEAFF_TRBJ1-1	5	0	0.102125833
TRBV18_CASSPKGDTQYF_TRBJ2-3	5	0	0.112748522
TRBV18_CASSPPGGQPQHF_TRBJ1-5	5	0	0.111495061
TRBV18_CASSPPGQGEHGYTF_TRBJ1-2	5	0	0.107140789
TRBV18_CASSPPGTAYNEQFF_TRBJ2-1	5	0	0.113141805
TRBV18_CASSPPSSTDTQYF_TRBJ2-3	5	0	0.104572156
TRBV18_CASSPPTGQETQYF_TRBJ2-5	5	0	0.103535429
TRBV18_CASSPQGGETQYF_TRBJ2-5	5	0	0.113092213
TRBV18_CASSPQVQETQYF_TRBJ2-5	5	0	0.113793168
TRBV18_CASSPRGDTQYF_TRBJ2-3	5	0	0.107100203
TRBV18_CASSPRTGNTEAFF_TRBJ1-1	5	0	0.109150463
TRBV18_CASSPTLNTEAFF_TRBJ1-1	5	0	0.115429069
TRBV18_CASSPTMNTEAFF_TRBJ1-1	5	0	0.104144457
TRBV18_CASSPTVQETQYF_TRBJ2-5	5	0	0.115578243
TRBV18_CASSQNYEQYF_TRBJ2-7	5	0	0.109365768
TRBV19_CASSDRGYEQYF_TRBJ2-7	5	0	0.103629513
TRBV19_CASSIAGNQPQHF_TRBJ1-5	5	0	0.113260848
TRBV19_CASSIAGTGGYGYTF_TRBJ1-2	5	0	0.098475391
TRBV19_CASSIGAGELFF_TRBJ2-2	5	0	0.115653917
TRBV19_CASSIGGGRADTQYF_TRBJ2-3	5	0	0.109308214
TRBV19_CASSIVGTGELFF_TRBJ2-2	5	0	0.104038641
TRBV19_CASSIWTGDQPQHF_TRBJ1-5	5	0	0.115279692
TRBV19_CASSLGQNTEAFF_TRBJ1-1	5	0	0.100359464
TRBV19_CASSMGVNTEAFF_TRBJ1-1	5	0	0.119093579
TRBV19_CASSYSNQPQHF_TRBJ1-5	5	0	0.105622963
TRBV19_CATQGAYEQYF_TRBJ2-7	5	0	0.093543107
TRBV20-1_CSAAGQGTYEQYF_TRBJ2-7	5	0	0.101102515
TRBV20-1_CSAKAGGRGDTQYF_TRBJ2-3	5	0	0.108708348
TRBV20-1_CSAKGGVNTEAFF_TRBJ1-1	5	0	0.111247529
TRBV20-1_CSAKGNSPLHF_TRBJ1-6	5	0	0.113524924
TRBV20-1_CSAPGLGTDTQYF_TRBJ2-3	5	0	0.10776189
TRBV20-1_CSAPLNTEAFF_TRBJ1-1	5	0	0.107967849
TRBV20-1_CSAPQGNYGYTF_TRBJ1-2	5	0	0.10336277
TRBV20-1_CSAPRGETQYF_TRBJ2-5	5	0	0.106147596
TRBV20-1_CSARAGSTDTQYF_TRBJ2-3	5	0	0.122463203
TRBV20-1_CSARDNSYEQYF_TRBJ2-7	5	0	0.111128309
TRBV20-1_CSARDPGQPQHF_TRBJ1-5	5	0	0.105197302
TRBV20-1_CSARDSGSSTDTQYF_TRBJ2-3	5	0	0.098969968
TRBV20-1_CSARDSLNEKLFF_TRBJ1-4	5	0	0.099159225
TRBV20-1_CSARDTEAFF_TRBJ1-1	5	0	0.108830375
TRBV20-1_CSAREGTASTDTQYF_TRBJ2-3	5	0	0.103623954
TRBV20-1_CSARGAGQETQYF_TRBJ2-5	5	0	0.111076545
TRBV20-1_CSARGGNTIYF_TRBJ1-3	5	0	0.10847339
TRBV20-1_CSARGLAGDNEQFF_TRBJ2-1	5	0	0.113063089
TRBV20-1_CSARGQSTDTQYF_TRBJ2-3	5	0	0.107624196
TRBV20-1_CSARGTGNQPQHF_TRBJ1-5	5	0	0.10539914
TRBV20-1_CSARLAGVYEQYF_TRBJ2-7	5	0	0.104665114
TRBV20-1_CSARLAGYNEQFF_TRBJ2-1	5	0	0.108927571
TRBV20-1_CSARQGASNQPQHF_TRBJ1-5	5	0	0.105187053
TRBV20-1_CSARQGPYEQYF_TRBJ2-7	5	0	0.100298885
TRBV20-1_CSARRQGVRGNQPQHF_TRBJ1-5	5	0	0.106449604
TRBV20-1_CSARTANTEAFF_TRBJ1-1	5	0	0.112822663
TRBV20-1_CSARTGTGNTIYF_TRBJ1-3	5	0	0.1114496
TRBV20-1_CSARTGVGQPQHF_TRBJ1-5	5	0	0.109248373
TRBV20-1_CSASDGNTEAFF_TRBJ1-1	5	0	0.107850021
TRBV20-1_CSASGGGNQPQHF_TRBJ1-5	5	0	0.109697302
TRBV20-1_CSASGSGYNEQFF_TRBJ2-1	5	0	0.107956433
TRBV20-1_CSASGSNQPQHF_TRBJ1-5	5	0	0.112595454
TRBV20-1_CSASGTANQPQHF_TRBJ1-5	5	0	0.095597781
TRBV20-1_CSASGTNTGELFF_TRBJ2-2	5	0	0.112903769
TRBV20-1_CSASRGDTEAFF_TRBJ1-1	5	0	0.105594853
TRBV20-1_CSASRGGETQYF_TRBJ2-5	5	0	0.106036022
TRBV20-1_CSATRDSNSPLHF_TRBJ1-6	5	0	0.107364105
TRBV24-1_CATSDPRQGNNQPQHF_TRBJ1-5	5	0	0.109702622
TRBV24-1_CATSDYPGTGELFF_TRBJ2-2	5	0	0.104571159
TRBV25-1_CASSGQGSYEQYF_TRBJ2-7	5	0	0.111891653
TRBV25-1_CASSSGLALSTDTQYF_TRBJ2-3	5	0	0.096942454
TRBV27_CASSDRGGTDTQYF_TRBJ2-3	5	0	0.109147481
TRBV27_CASSFSYEQYF_TRBJ2-7	5	0	0.111529435
TRBV27_CASSLSGGETQYF_TRBJ2-5	5	0	0.10904804
TRBV27_CASSLTGGYEQYF_TRBJ2-7	5	0	0.10693298
TRBV27_CASSPDSYEQYF_TRBJ2-7	5	0	0.116766453
TRBV27_CASSPGTGNQPQHF_TRBJ1-5	5	0	0.095590884
TRBV27_CASSPLTGELFF_TRBJ2-2	5	0	0.103523809
TRBV27_CASSPRGPTDTQYF_TRBJ2-3	5	0	0.111256411
TRBV27_CASSPRGYEQYF_TRBJ2-7	5	0	0.100679498
TRBV27_CASSSRSGTDTQYF_TRBJ2-3	5	0	0.112388846
TRBV27_CASSSTSYEQYF_TRBJ2-7	5	0	0.100080719
TRBV28_CASRGKPEAFF_TRBJ1-1	5	0	0.106671725
TRBV28_CASRPGQSYEQYF_TRBJ2-7	5	0	0.098670635
TRBV28_CASSLDYEQYF_TRBJ2-7	5	0	0.103528114
TRBV28_CASSLGSYGYTF_TRBJ1-2	5	0	0.10585883
TRBV28_CASSLLRETQYF_TRBJ2-5	5	0	0.095595995
TRBV28_CASSLRTDSYEQYF_TRBJ2-7	5	0	0.106929025
TRBV28_CASSLTGSSYEQYF_TRBJ2-7	5	0	0.10217603
TRBV28_CASSPNYEQYF_TRBJ2-7	5	0	0.101834634
TRBV28_CASSPRGGGNTEAFF_TRBJ1-1	5	0	0.103805181
TRBV28_CASSSGGSNQPQHF_TRBJ1-5	5	0	0.114137072
TRBV28_CASSWTSGSYEQYF_TRBJ2-7	5	0	0.114591542
TRBV29-1_CSVDRFPEAFF_TRBJ1-1	5	0	0.109720653
TRBV29-1_CSVGQGTYEQYF_TRBJ2-7	5	0	0.107541609
TRBV29-1_CSVGTGQETQYF_TRBJ2-5	5	0	0.100344191
TRBV29-1_CSVRTGGNTEAFF_TRBJ1-1	5	0	0.105867519
TRBV29-1_CSVRTGTANTGELFF_TRBJ2-2	5	0	0.114830079
TRBV2_CASSEGGETQYF_TRBJ2-5	5	0	0.108702698
TRBV2_CASSEQGNQPQHF_TRBJ1-5	5	0	0.099496319
TRBV2_CASSEQGYEQYF_TRBJ2-7	5	0	0.10250321
TRBV2_CASSEVADTQYF_TRBJ2-3	5	0	0.124728417
TRBV2_CASSPRETQYF_TRBJ2-5	5	0	0.105606129
TRBV2_CASSVLAGDTGELFF_TRBJ2-2	5	0	0.098510851
TRBV3-1_CASSLSNQPQHF_TRBJ1-5	5	0	0.10835552
TRBV3-1_CASSQASEQYF_TRBJ2-7	5	0	0.108603554
TRBV3-1_CASSQRGGETQYF_TRBJ2-5	5	0	0.097808651
TRBV3-1_CASSQVAGEQFF_TRBJ2-1	5	0	0.098431505
TRBV3-1_CASSQVGGNSPLHF_TRBJ1-6	5	0	0.114325368
TRBV3-1_CASSQVGQPQHF_TRBJ1-5	5	0	0.106709025
TRBV3-1_CASSQVNYEQYF_TRBJ2-7	5	0	0.116024125
TRBV30_CAWSVGGETQYF_TRBJ2-5	5	0	0.11583578
TRBV30_CAWSVQDNQPQHF_TRBJ1-5	5	0	0.104354721
TRBV30_CAWSVQGETQYF_TRBJ2-5	5	0	0.101269961
TRBV30_CAWSVRENQPQHF_TRBJ1-5	5	0	0.09932782
TRBV30_CAWSVRGTDTQYF_TRBJ2-3	5	0	0.10740731
TRBV4-1_CASSQDGGLGNQPQHF_TRBJ1-5	5	0	0.114558522
TRBV4-1_CASSQDLGNTEAFF_TRBJ1-1	5	0	0.104149338
TRBV4-3_CASSQDRGGQPQHF_TRBJ1-5	5	0	0.100679021
TRBV5-1_CASSFDNEQFF_TRBJ2-1	5	0	0.11247231
TRBV5-1_CASSFGTGETQYF_TRBJ2-5	5	0	0.11124895
TRBV5-1_CASSFLAGGTDTQYF_TRBJ2-3	5	0	0.106667396
TRBV5-1_CASSFNEKLFF_TRBJ1-4	5	0	0.11045977
TRBV5-1_CASSFSGSSYNEQFF_TRBJ2-1	5	0	0.118834534
TRBV5-1_CASSLAGLNTGELFF_TRBJ2-2	5	0	0.106889839
TRBV5-1_CASSLAGNEKLFF_TRBJ1-4	5	0	0.104454503
TRBV5-1_CASSLAGTYEQYF_TRBJ2-7	5	0	0.111348499
TRBV5-1_CASSLDFYEQYF_TRBJ2-7	5	0	0.101857983
TRBV5-1_CASSLDHSGNTIYF_TRBJ1-3	5	0	0.111506434
TRBV5-1_CASSLDHTGELFF_TRBJ2-2	5	0	0.098308386
TRBV5-1_CASSLEGNTDTQYF_TRBJ2-3	5	0	0.11043186
TRBV5-1_CASSLEGSSYNSPLHF_TRBJ1-6	5	0	0.108408304
TRBV5-1_CASSLGAYEQYF_TRBJ2-7	5	0	0.106681565
TRBV5-1_CASSLGDRQETQYF_TRBJ2-5	5	0	0.11464789
TRBV5-1_CASSLGGLGTEAFF_TRBJ1-1	5	0	0.105827873
TRBV5-1_CASSLGGTANTGELFF_TRBJ2-2	5	0	0.099100407
TRBV5-1_CASSLGGTSTDTQYF_TRBJ2-3	5	0	0.10980113
TRBV5-1_CASSLGGVYEQYF_TRBJ2-7	5	0	0.103323726
TRBV5-1_CASSLGNSPLHF_TRBJ1-6	5	0	0.1015063
TRBV5-1_CASSLGQGYNEQFF_TRBJ2-1	5	0	0.109150312
TRBV5-1_CASSLGTGAYEQYF_TRBJ2-7	5	0	0.101778103
TRBV5-1_CASSLGTGGTGELFF_TRBJ2-2	5	0	0.115073496
TRBV5-1_CASSLGTIQETQYF_TRBJ2-5	5	0	0.105209848
TRBV5-1_CASSLGTLQETQYF_TRBJ2-5	5	0	0.104380104
TRBV5-1_CASSLGTSGNEQFF_TRBJ2-1	5	0	0.103939289
TRBV5-1_CASSLGVSGANVLTF_TRBJ2-6	5	0	0.107676575
TRBV5-1_CASSLGVSYEQYF_TRBJ2-7	5	0	0.101083038
TRBV5-1_CASSLNYEQYF_TRBJ2-7	5	0	0.104987045
TRBV5-1_CASSLPGDTQYF_TRBJ2-3	5	0	0.107418601
TRBV5-1_CASSLQGFANTGELFF_TRBJ2-2	5	0	0.092369272
TRBV5-1_CASSLQGRTEAFF_TRBJ1-1	5	0	0.109044705
TRBV5-1_CASSLRGMNTEAFF_TRBJ1-1	5	0	0.103470482
TRBV5-1_CASSLSNTGELFF_TRBJ2-2	5	0	0.103410351
TRBV5-1_CASSLTETQYF_TRBJ2-5	5	0	0.09773839
TRBV5-1_CASSLTGNQPQHF_TRBJ1-5	5	0	0.110022919
TRBV5-1_CASSLTSGSSYNEQFF_TRBJ2-1	5	0	0.115354996
TRBV5-1_CASSLTSGTYNEQFF_TRBJ2-1	5	0	0.109484985
TRBV5-1_CASSLVGMNTEAFF_TRBJ1-1	5	0	0.103830811
TRBV5-1_CASSPDSSGANVLTF_TRBJ2-6	5	0	0.102394725
TRBV5-1_CASSPGGTEAFF_TRBJ1-1	5	0	0.115569212
TRBV5-1_CASSPGQGQETQYF_TRBJ2-5	5	0	0.09956666
TRBV5-1_CASSSGLAGSTDTQYF_TRBJ2-3	5	0	0.102086947
TRBV5-1_CASSSGTGAYEQYF_TRBJ2-7	5	0	0.100483574
TRBV5-1_CASSSQGGTEAFF_TRBJ1-1	5	0	0.098160553
TRBV5-4_CASSLDSSGNTIYF_TRBJ1-3	5	0	0.103739684
TRBV5-4_CASSLGGDYGYTF_TRBJ1-2	5	0	0.103413893
TRBV5-4_CASSLGGGNQPQHF_TRBJ1-5	5	0	0.105295481
TRBV5-4_CASSLGGGTDTQYF_TRBJ2-3	5	0	0.109038139
TRBV5-4_CASSLGRSYEQYF_TRBJ2-7	5	0	0.112598687
TRBV5-4_CASSLGTEETQYF_TRBJ2-5	5	0	0.112998408
TRBV5-4_CASSLLAGETQYF_TRBJ2-5	5	0	0.111282317
TRBV5-4_CASSLLAGGTDTQYF_TRBJ2-3	5	0	0.114016014
TRBV5-4_CASSLRDTQYF_TRBJ2-3	5	0	0.104772125
TRBV5-4_CASSLRGEETQYF_TRBJ2-5	5	0	0.101893459
TRBV5-4_CASSLYNEQFF_TRBJ2-1	5	0	0.111694508
TRBV5-4_CASSPWGGSTDTQYF_TRBJ2-3	5	0	0.119315209
TRBV5-5_CASSWGQNTEAFF_TRBJ1-1	5	0	0.118146182
TRBV5-6_CASSLAGNYGYTF_TRBJ1-2	5	0	0.109268645
TRBV6-1_CASGTGQPQHF_TRBJ1-5	5	0	0.123681797
TRBV6-1_CASSEARETQYF_TRBJ2-5	5	0	0.10806709
TRBV6-1_CASSEGSSNQPQHF_TRBJ1-5	5	0	0.105720368
TRBV6-1_CASSESENTEAFF_TRBJ1-1	5	0	0.115145332
TRBV6-1_CASSGTGGNQPQHF_TRBJ1-5	5	0	0.106663796
TRBV6-2_CASSPQETQYF_TRBJ2-5	5	0	0.107981995
TRBV6-2_CASSSTDTQYF_TRBJ2-3	5	0	0.114428952
TRBV6-2_CASSYRGTEAFF_TRBJ1-1	5	0	0.105436473
TRBV6-2_CASSYSTGELFF_TRBJ2-2	5	0	0.10927211
TRBV6-5_CASRGNTEAFF_TRBJ1-1	5	0	0.108643333
TRBV6-5_CASSFRGTEAFF_TRBJ1-1	5	0	0.104787644
TRBV6-5_CASSLDSSYEQYF_TRBJ2-7	5	0	0.109273204
TRBV6-5_CASSPDGDQPQHF_TRBJ1-5	5	0	0.102589056
TRBV6-5_CASSPGETQYF_TRBJ2-5	5	0	0.097627526
TRBV6-5_CASSSGTDYGYTF_TRBJ1-2	5	0	0.097906902
TRBV6-5_CASSSRTGGNQPQHF_TRBJ1-5	5	0	0.107634598
TRBV6-5_CASSYGDTEAFF_TRBJ1-1	5	0	0.104161651
TRBV6-5_CASSYGGGGNTEAFF_TRBJ1-1	5	0	0.10688936
TRBV6-5_CASSYGGTDTQYF_TRBJ2-3	5	0	0.106517119
TRBV6-5_CASSYRETQYF_TRBJ2-5	5	0	0.114382212
TRBV6-5_CASSYSGGSYNEQFF_TRBJ2-1	5	0	0.099357326
TRBV6-5_CASSYSGGTNEKLFF_TRBJ1-4	5	0	0.112347302
TRBV6-5_CASSYSGSYEQYF_TRBJ2-7	5	0	0.10860854
TRBV6-5_CASSYSGTDTQYF_TRBJ2-3	5	0	0.111471246
TRBV6-5_CASSYSPGELFF_TRBJ2-2	5	0	0.103834456
TRBV6-5_CASSYSRGTGELFF_TRBJ2-2	5	0	0.097600352
TRBV6-6_CASSPGQGYGYTF_TRBJ1-2	5	0	0.109718999
TRBV6-6_CASSYGETQYF_TRBJ2-5	5	0	0.109265248
TRBV6-6_CASSYGGNQPQHF_TRBJ1-5	5	0	0.108715594
TRBV6-6_CASSYGQETQYF_TRBJ2-5	5	0	0.109364533
TRBV6-6_CASSYSYGYTF_TRBJ1-2	5	0	0.103212551
TRBV6-6_CASSYSYNEQFF_TRBJ2-1	5	0	0.10231553
TRBV7-2_CASSFSGGAYNEQFF_TRBJ2-1	5	0	0.10564565
TRBV7-2_CASSLAGAGETQYF_TRBJ2-5	5	0	0.098873964
TRBV7-2_CASSLAGGNEQFF_TRBJ2-1	5	0	0.105448049
TRBV7-2_CASSLAGGPYEQYF_TRBJ2-7	5	0	0.114410968
TRBV7-2_CASSLAGGSNQPQHF_TRBJ1-5	5	0	0.103955235
TRBV7-2_CASSLAGTNEKLFF_TRBJ1-4	5	0	0.097493011
TRBV7-2_CASSLAGYNEQFF_TRBJ2-1	5	0	0.098883739
TRBV7-2_CASSLDGYGYTF_TRBJ1-2	5	0	0.112387298
TRBV7-2_CASSLDYEQYF_TRBJ2-7	5	0	0.106094216
TRBV7-2_CASSLGNQPQHF_TRBJ1-5	5	0	0.116209718
TRBV7-2_CASSLGQGNYGYTF_TRBJ1-2	5	0	0.109986071
TRBV7-2_CASSLSNQPQHF_TRBJ1-5	5	0	0.100929387
TRBV7-2_CASSLTGGNSGNTIYF_TRBJ1-3	5	0	0.10629711
TRBV7-2_CASSLYNQPQHF_TRBJ1-5	5	0	0.102526666
TRBV7-2_CASSPGGSNQPQHF_TRBJ1-5	5	0	0.100626109
TRBV7-2_CASSPTGGNQPQHF_TRBJ1-5	5	0	0.10157462
TRBV7-2_CASSSGLASYNEQFF_TRBJ2-1	5	0	0.094328929
TRBV7-2_CASSWGQETQYF_TRBJ2-5	5	0	0.102718184
TRBV7-2_CASSYSNQPQHF_TRBJ1-5	5	0	0.10523873
TRBV7-6_CASSLEQNTEAFF_TRBJ1-1	5	0	0.105213259
TRBV7-6_CASSLGGNEQFF_TRBJ2-1	5	0	0.100079507
TRBV7-8_CASSLDRLNQPQHF_TRBJ1-5	5	0	0.104813225
TRBV7-8_CASSLGSYEQYF_TRBJ2-7	5	0	0.103941756
TRBV7-8_CASSLGTEAFF_TRBJ1-1	5	0	0.099760148
TRBV7-8_CASSLGTGDNQPQHF_TRBJ1-5	5	0	0.100707166
TRBV7-9_CASSFGYEQYF_TRBJ2-7	5	0	0.108831879
TRBV7-9_CASSLDNYEQYF_TRBJ2-7	5	0	0.109731468
TRBV7-9_CASSLGTGSYEQYF_TRBJ2-7	5	0	0.104434207
TRBV7-9_CASSLNYGYTF_TRBJ1-2	5	0	0.102321401
TRBV7-9_CASSLSSSYNEQFF_TRBJ2-1	5	0	0.107341327
TRBV7-9_CASSLTNYGYTF_TRBJ1-2	5	0	0.109929573
TRBV7-9_CASSLVGNEQFF_TRBJ2-1	5	0	0.112554883
TRBV7-9_CASSRTGELFF_TRBJ2-2	5	0	0.103306126
TRBV7-9_CASSSRETQYF_TRBJ2-5	5	0	0.099860094
TRBV9_CASSATDSNQPQHF_TRBJ1-5	5	0	0.108844928
TRBV9_CASSVDTDTEAFF_TRBJ1-1	5	0	0.114882932
TRBV9_CASSVGGGTGNTIYF_TRBJ1-3	5	0	0.108426866
TRBV9_CASSVGGNSPLHF_TRBJ1-6	5	0	0.111348126
TRBV9_CASSVGPTDTQYF_TRBJ2-3	5	0	0.11605773
TRBV9_CASSVGQGTDTQYF_TRBJ2-3	5	0	0.111572406
TRBV9_CASSVGSGSGNTIYF_TRBJ1-3	5	0	0.115570268
TRBV9_CASSVGTGSYEQYF_TRBJ2-7	5	0	0.110623921
TRBV9_CASSVQPNTGELFF_TRBJ2-2	5	0	0.11034216
TRBV9_CASSVSGNTIYF_TRBJ1-3	5	0	0.106461692
TRBV9_CASSVTGGSYEQYF_TRBJ2-7	5	0	0.110579219
IGHV3-11_CARGGGDYW_IGHJ4	6	0	0.058551376
IGHV3-15_CTTRGGYW_IGHJ4	6	0	0.06003847
IGHV4-4_CARARITMIVVVDAFDIW_IGHJ3	6	0	0.06182808
TRBV10-3_CAIREASGNTIYF_TRBJ1-3	6	0	0.065366645
TRBV11-2_CASSFGQQETQYF_TRBJ2-5	6	0	0.063199225
TRBV11-2_CASSFGYEQYF_TRBJ2-7	6	0	0.062514521
TRBV11-2_CASSLGGYSNQPQHF_TRBJ1-5	6	0	0.058196928
TRBV11-2_CASSPLANEQFF_TRBJ2-1	6	0	0.06043476
TRBV12-3_CASRGNTEAFF_TRBJ1-1	6	0	0.062883152
TRBV12-3_CASSFGNTEAFF_TRBJ1-1	6	0	0.058090973
TRBV12-3_CASSLRGNQPQHF_TRBJ1-5	6	0	0.060876692
TRBV12-3_CASSLSNTEAFF_TRBJ1-1	6	0	0.061791229
TRBV12-3_CASSPGTDTQYF_TRBJ2-3	6	0	0.069816285
TRBV12-3_CASSPSSYEQYF_TRBJ2-7	6	0	0.061629603
TRBV13_CASSLEGGSYGYTF_TRBJ1-2	6	0	0.064149682
TRBV14_CASSQDMGYGYTF_TRBJ1-2	6	0	0.068281487
TRBV14_CASSQGNRANTEAFF_TRBJ1-1	6	0	0.058805485
TRBV18_CASSDTGELFF_TRBJ2-2	6	0	0.060829122
TRBV18_CASSPDRDQPQHF_TRBJ1-5	6	0	0.054152761
TRBV18_CASSPDTDTQYF_TRBJ2-3	6	0	0.062179524
TRBV18_CASSPGAGNTIYF_TRBJ1-3	6	0	0.063050218
TRBV18_CASSPGQGVYNEQFF_TRBJ2-1	6	0	0.0618061
TRBV18_CASSPGTGNTGELFF_TRBJ2-2	6	0	0.057616655
TRBV18_CASSPGTYEQYF_TRBJ2-7	6	0	0.063421246
TRBV18_CASSPNYEQYF_TRBJ2-7	6	0	0.065366027
TRBV18_CASSPPGNTIYF_TRBJ1-3	6	0	0.060816594
TRBV18_CASSPSLTDTQYF_TRBJ2-3	6	0	0.06506232
TRBV19_CASRTSGDTGELFF_TRBJ2-2	6	0	0.063692003
TRBV19_CASSPQGLNTEAFF_TRBJ1-1	6	0	0.053408945
TRBV19_CASSTTGSGNTIYF_TRBJ1-3	6	0	0.064329409
TRBV20-1_CSAKAGGRGETQYF_TRBJ2-5	6	0	0.064132548
TRBV20-1_CSARDGETQYF_TRBJ2-5	6	0	0.062855579
TRBV20-1_CSARESTDTQYF_TRBJ2-3	6	0	0.063182935
TRBV20-1_CSARGDGNYGYTF_TRBJ1-2	6	0	0.062042403
TRBV20-1_CSARGEGNYGYTF_TRBJ1-2	6	0	0.062810454
TRBV20-1_CSARGGGTDTQYF_TRBJ2-3	6	0	0.060207284
TRBV20-1_CSARGTASNQPQHF_TRBJ1-5	6	0	0.066553962
TRBV20-1_CSARGTGTDTQYF_TRBJ2-3	6	0	0.057754199
TRBV20-1_CSARSGFEQYF_TRBJ2-7	6	0	0.059739161
TRBV20-1_CSARTSGRGETQYF_TRBJ2-5	6	0	0.065573278
TRBV20-1_CSASLGGSTDTQYF_TRBJ2-3	6	0	0.067628868
TRBV20-1_CSASQGTDTQYF_TRBJ2-3	6	0	0.058325922
TRBV20-1_CSASRATNTGELFF_TRBJ2-2	6	0	0.064509
TRBV20-1_CSASRGDTQYF_TRBJ2-3	6	0	0.063053688
TRBV20-1_CSASRGNTEAFF_TRBJ1-1	6	0	0.061427916
TRBV20-1_CSATSGHEQYF_TRBJ2-7	6	0	0.056821633
TRBV27_CASSFRGNQPQHF_TRBJ1-5	6	0	0.060552889
TRBV27_CASSLGAPQETQYF_TRBJ2-5	6	0	0.066882468
TRBV27_CASSLGSPQETQYF_TRBJ2-5	6	0	0.062164623
TRBV27_CASSLMGNTEAFF_TRBJ1-1	6	0	0.062681664
TRBV27_CASSLSSAQETQYF_TRBJ2-5	6	0	0.066006704
TRBV27_CASSLTSGSYNEQFF_TRBJ2-1	6	0	0.065366911
TRBV27_CASSLVWGNQPQHF_TRBJ1-5	6	0	0.059484152
TRBV27_CASSPLAGGGNEQFF_TRBJ2-1	6	0	0.056701626
TRBV27_CASSPTHSNQPQHF_TRBJ1-5	6	0	0.058851596
TRBV27_CASSSRGPNEKLFF_TRBJ1-4	6	0	0.063253816
TRBV28_CASKRGGQETQYF_TRBJ2-5	6	0	0.064587093
TRBV28_CASSTGGTEAFF_TRBJ1-1	6	0	0.063803625
TRBV29-1_CSAENTEAFF_TRBJ1-1	6	0	0.058894794
TRBV29-1_CSVRTGTGNTGELFF_TRBJ2-2	6	0	0.061614357
TRBV3-1_CASSLTDTQYF_TRBJ2-3	6	0	0.062414395
TRBV3-1_CASSQGGDQPQHF_TRBJ1-5	6	0	0.066880815
TRBV3-1_CASSQGGGNQPQHF_TRBJ1-5	6	0	0.062289189
TRBV3-1_CASSQGGSNQPQHF_TRBJ1-5	6	0	0.057269324
TRBV3-1_CASSQGTSTDTQYF_TRBJ2-3	6	0	0.06343549
TRBV3-1_CASSQVGGNTEAFF_TRBJ1-1	6	0	0.061744317
TRBV30_CAWSVRGNTEAFF_TRBJ1-1	6	0	0.054722225
TRBV4-1_CASSQDSPNTEAFF_TRBJ1-1	6	0	0.065501364
TRBV4-1_CASSQGIGYTF_TRBJ1-2	6	0	0.069973327
TRBV4-3_CASSQDMGNTEAFF_TRBJ1-1	6	0	0.065760217
TRBV5-1_CASSLAGSQETQYF_TRBJ2-5	6	0	0.062914861
TRBV5-1_CASSLAGYEQYF_TRBJ2-7	6	0	0.061519597
TRBV5-1_CASSLDGGSTDTQYF_TRBJ2-3	6	0	0.06555688
TRBV5-1_CASSLDGNQPQHF_TRBJ1-5	6	0	0.060826282
TRBV5-1_CASSLDGNTGELFF_TRBJ2-2	6	0	0.059223432
TRBV5-1_CASSLDSSGANVLTF_TRBJ2-6	6	0	0.06654857
TRBV5-1_CASSLGDSGNTIYF_TRBJ1-3	6	0	0.057413623
TRBV5-1_CASSLGGAQETQYF_TRBJ2-5	6	0	0.0599663
TRBV5-1_CASSLGGDTEAFF_TRBJ1-1	6	0	0.063892772
TRBV5-1_CASSLGLAGVETQYF_TRBJ2-5	6	0	0.059150333
TRBV5-1_CASSLGQASYEQYF_TRBJ2-7	6	0	0.056929918
TRBV5-1_CASSLGTGGEKLFF_TRBJ1-4	6	0	NA
TRBV5-1_CASSLQGTGELFF_TRBJ2-2	6	0	0.057504072
TRBV5-1_CASSLTDTGELFF_TRBJ2-2	6	0	0.064381424
TRBV5-1_CASSLVGENTEAFF_TRBJ1-1	6	0	0.065951971
TRBV5-1_CASSLVGSQETQYF_TRBJ2-5	6	0	0.067564183
TRBV5-1_CASSPGQGSYNEQFF_TRBJ2-1	6	0	0.059392349
TRBV5-1_CASSPRDRNYGYTF_TRBJ1-2	6	0	0.063486148
TRBV5-1_CASSPRLAGSSYNEQFF_TRBJ2-1	6	0	0.060649985
TRBV5-1_CASSREGDQPQHF_TRBJ1-5	6	0	0.06039945
TRBV5-1_CASSSGTGNTEAFF_TRBJ1-1	6	0	0.061877128
TRBV5-1_CASSWTGGGGANVLTF_TRBJ2-6	6	0	0.057515234
TRBV5-4_CASSLGDRDYGYTF_TRBJ1-2	6	0	0.066722808
TRBV5-4_CASSLQGGGETQYF_TRBJ2-5	6	0	0.056815071
TRBV5-5_CASSLAGNTEAFF_TRBJ1-1	6	0	0.062625764
TRBV5-6_CASSSSYEQYF_TRBJ2-7	6	0	0.058912535
TRBV6-1_CASSAGGGTDTQYF_TRBJ2-3	6	0	0.063548137
TRBV6-1_CASSEGYSNQPQHF_TRBJ1-5	6	0	0.063294603
TRBV6-1_CASSGGSTDTQYF_TRBJ2-3	6	0	0.064976149
TRBV6-1_CASSPRNNEQFF_TRBJ2-1	6	0	0.068441414
TRBV6-2_CASSFLSYEQYF_TRBJ2-7	6	0	0.063620595
TRBV6-2_CASSYRGDYGYTF_TRBJ1-2	6	0	0.057978206
TRBV6-5_CASRRNTGELFF_TRBJ2-2	6	0	0.06467134
TRBV6-5_CASSRTGGSYEQYF_TRBJ2-7	6	0	0.070230474
TRBV6-5_CASSYSALGSYEQYF_TRBJ2-7	6	0	0.060934917
TRBV6-5_CASSYSGGGTDTQYF_TRBJ2-3	6	0	0.066630071
TRBV6-5_CASSYSSRNTEAFF_TRBJ1-1	6	0	0.06775114
TRBV6-5_CASSYTGQGAEQYF_TRBJ2-7	6	0	0.069479906
TRBV7-2_CASSLDGTDTQYF_TRBJ2-3	6	0	0.060690968
TRBV7-2_CASSLDYSGNTIYF_TRBJ1-3	6	0	0.060934895
TRBV7-2_CASSLGDTQYF_TRBJ2-3	6	0	0.065427513
TRBV7-2_CASSLNNQPQHF_TRBJ1-5	6	0	0.065092792
TRBV7-2_CASSLTENTEAFF_TRBJ1-1	6	0	0.060934064
TRBV7-2_CASSLVGTDTQYF_TRBJ2-3	6	0	0.062041313
TRBV7-8_CASSPPGLYGYTF_TRBJ1-2	6	0	0.061317083
TRBV7-9_CASSFSTDTQYF_TRBJ2-3	6	0	0.062617962
TRBV7-9_CASSLASGNQPQHF_TRBJ1-5	6	0	0.065351295
TRBV7-9_CASSLSGETQYF_TRBJ2-5	6	0	0.057798938
TRBV9_CASSAGQGPDTQYF_TRBJ2-3	6	0	0.061561747
TRBV9_CASSPRGNTIYF_TRBJ1-3	6	0	0.067224938
TRBV9_CASSRTDSNQPQHF_TRBJ1-5	6	0	0.063563685
TRBV9_CASSVDTGELFF_TRBJ2-2	6	0	0.059784852
TRBV9_CASSVGGTSTDTQYF_TRBJ2-3	6	0	0.062356271
TRBV6-2_CASSYLSYEQYF_TRBJ2-7	14	1	0.00949681
TRBV7-2_CASSLQETQYF_TRBJ2-5	13	1	0.013200932
TRBV20-1_CSASQETQYF_TRBJ2-5	12	1	0.02132629
TRBV4-3_CASSQDRAYEQYF_TRBJ2-7	12	1	0.020760853
TRBV5-1_CASSLVGGQETQYF_TRBJ2-5	12	1	0.022595639
IGHV3-11_CARDLGGYFDYW_IGHJ4	11	1	0.033337782
TRBV18_CASSPRTDTQYF_TRBJ2-3	11	1	0.030806123
TRBV20-1_CSARVGNQPQHF_TRBJ1-5	11	1	0.030394217
TRBV5-1_CASSLAGQETQYF_TRBJ2-5	11	1	0.033226192
TRBV7-2_CASSLGRNTEAFF_TRBJ1-1	11	1	0.030445473
TRBV18_CASSPNTEAFF_TRBJ1-1	10	1	0.048018162
TRBV20-1_CSARRDSNQPQHF_TRBJ1-5	10	1	0.048496939
TRBV5-1_CASSLDGGNQPQHF_TRBJ1-5	10	1	0.047701612
TRBV5-4_CASSLRETQYF_TRBJ2-5	10	1	0.047308545
TRBV6-5_CASSYSGGNYGYTF_TRBJ1-2	10	1	0.044569269
TRBV7-2_CASSLEETQYF_TRBJ2-5	10	1	0.044643094
TRBV7-2_CASSLGGSSYEQYF_TRBJ2-7	10	1	0.049556121
TRBV11-2_CASSSRLAKNIQYF_TRBJ2-4	9	1	0.074821968
TRBV12-3_CASSLQGGNQPQHF_TRBJ1-5	9	1	0.072554498
TRBV12-3_CASSLSDTQYF_TRBJ2-3	9	1	0.076659338
TRBV12-3_CASSLSNQPQHF_TRBJ1-5	9	1	0.074281536
TRBV18_CASSPDSNQPQHF_TRBJ1-5	9	1	0.066008112
TRBV19_CASSIRDSNQPQHF_TRBJ1-5	9	1	0.070294202
TRBV20-1_CSAGGKGNQPQHF_TRBJ1-5	9	1	0.071320414
TRBV20-1_CSASGGNTEAFF_TRBJ1-1	9	1	0.069896698
TRBV20-1_CSASGTSTDTQYF_TRBJ2-3	9	1	0.068725037
TRBV28_CASSLGGNQPQHF_TRBJ1-5	9	1	0.069954318
TRBV3-1_CASSQVGETQYF_TRBJ2-5	9	1	0.071550029
TRBV3-1_CASSQVSYEQYF_TRBJ2-7	9	1	0.069622814
TRBV3-1_CASSRTDTQYF_TRBJ2-3	9	1	0.068063851
TRBV5-1_CASSLEGSSYNEQFF_TRBJ2-1	9	1	0.071781017
TRBV5-1_CASSLVLAGGSDTQYF_TRBJ2-3	9	1	0.071088881
TRBV5-4_CASSLGSYEQYF_TRBJ2-7	9	1	0.067190527
TRBV6-5_CASSYGGSTDTQYF_TRBJ2-3	9	1	0.063495124
TRBV7-2_CASSLAGTDTQYF_TRBJ2-3	9	1	0.067408491
TRBV7-9_CASSFTDTQYF_TRBJ2-3	9	1	0.068769963
TRBV7-9_CASSLAGGYEQYF_TRBJ2-7	9	1	0.073062529
TRBV3-1_CASRGGTEAFF_TRBJ1-1	17	2	0.013136922
TRBV12-3_CASSLADTQYF_TRBJ2-3	8	1	0.098145156
TRBV12-3_CASSLEETQYF_TRBJ2-5	8	1	0.10967378
TRBV14_CASSQSYEQYF_TRBJ2-7	8	1	0.099087036
TRBV18_CASSPAQETQYF_TRBJ2-5	8	1	0.098458308
TRBV18_CASSPGGTDTQYF_TRBJ2-3	8	1	0.102796852
TRBV18_CASSPGNQPQHF_TRBJ1-5	8	1	0.103450309
TRBV18_CASSSQETQYF_TRBJ2-5	8	1	0.101500727
TRBV19_CASSIGGETQYF_TRBJ2-5	8	1	0.105187166
TRBV19_CASSIGLNTEAFF_TRBJ1-1	8	1	0.1033785
TRBV20-1_CSARGTGNYGYTF_TRBJ1-2	8	1	0.106273396
TRBV28_CASSFSYEQYF_TRBJ2-7	8	1	0.104422929
TRBV2_CASSEQGNTEAFF_TRBJ1-1	8	1	0.10899413
TRBV4-1_CASSQGVGYTF_TRBJ1-2	8	1	0.103770964
TRBV5-1_CASSLAGSYEQYF_TRBJ2-7	8	1	0.101500765
TRBV5-1_CASSLEGSTDTQYF_TRBJ2-3	8	1	0.107794829
TRBV5-1_CASSLGDSSYEQYF_TRBJ2-7	8	1	0.09990234
TRBV5-1_CASSLGLAGSTDTQYF_TRBJ2-3	8	1	0.101661928
TRBV5-1_CASSLGQDNSPLHF_TRBJ1-6	8	1	0.09911236
TRBV5-1_CASSLGQGGYGYTF_TRBJ1-2	8	1	0.10493546
TRBV5-1_CASSLGSTDTQYF_TRBJ2-3	8	1	0.105936781
TRBV5-1_CASSLNTDTQYF_TRBJ2-3	8	1	0.105102506
TRBV5-1_CASSLRGYEQYF_TRBJ2-7	8	1	0.104769271
TRBV5-5_CASSLGSNYGYTF_TRBJ1-2	8	1	0.100538757
TRBV6-5_CASSYRGNQPQHF_TRBJ1-5	8	1	0.100515633
TRBV7-2_CASSFSTDTQYF_TRBJ2-3	8	1	0.099269704
TRBV7-2_CASSPQETQYF_TRBJ2-5	8	1	0.101985452
TRBV7-9_CASSPYNEQFF_TRBJ2-1	8	1	0.102796791
TRBV9_CASSVGETQYF_TRBJ2-5	8	1	0.104438281
TRBV9_CASSVGGNTGELFF_TRBJ2-2	8	1	0.10610491
TRBV9_CASSVGQGSYEQYF_TRBJ2-7	8	1	0.092851523
TRBV9_CASSVGQNTEAFF_TRBJ1-1	8	1	0.103943306
TRBV9_CASSVGSYNEQFF_TRBJ2-1	8	1	0.097366727
TRBV11-2_CASSLGGTEAFF_TRBJ1-1	14	2	0.039856546
TRBV11-2_CASSLAGPDTQYF_TRBJ2-3	7	1	0.151302584
TRBV11-2_CASSLVGETQYF_TRBJ2-5	7	1	0.150301184
TRBV11-2_CASSPRYEQYF_TRBJ2-7	7	1	0.147409314
TRBV11-2_CASSSTYEQYF_TRBJ2-7	7	1	0.146507492
TRBV11-3_CASSLGQGDTQYF_TRBJ2-3	7	1	0.149689656
TRBV11-3_CASSLGRNTEAFF_TRBJ1-1	7	1	0.160098235
TRBV12-3_CASSLGRSYEQYF_TRBJ2-7	7	1	0.151302106
TRBV12-3_CASSLGSSYEQYF_TRBJ2-7	7	1	0.149230371
TRBV18_CASSPDMNTEAFF_TRBJ1-1	7	1	0.144274074
TRBV18_CASSPGGNQPQHF_TRBJ1-5	7	1	0.148963697
TRBV18_CASSPGQGGETQYF_TRBJ2-5	7	1	0.152934807
TRBV18_CASSPGQGTYEQYF_TRBJ2-7	7	1	0.148911127
TRBV18_CASSPPQETQYF_TRBJ2-5	7	1	0.156428277
TRBV18_CASSRGGNQPQHF_TRBJ1-5	7	1	0.159615784
TRBV19_CASSIGGQETQYF_TRBJ2-5	7	1	0.148318673
TRBV19_CASSIGPNTEAFF_TRBJ1-1	7	1	0.149690412
TRBV19_CASSIRGGNQPQHF_TRBJ1-5	7	1	0.147311482
TRBV20-1_CSARDWRGETQYF_TRBJ2-5	7	1	0.1496547
TRBV20-1_CSARGGSTDTQYF_TRBJ2-3	7	1	0.157918775
TRBV20-1_CSARQDSNQPQHF_TRBJ1-5	7	1	0.163306036
TRBV20-1_CSASGQETQYF_TRBJ2-5	7	1	0.153573279
TRBV20-1_CSASLAGGTDTQYF_TRBJ2-3	7	1	0.151072714
TRBV20-1_CSASRGSYEQYF_TRBJ2-7	7	1	0.15362115
TRBV27_CASSFGETQYF_TRBJ2-5	7	1	0.150609321
TRBV28_CASSLGGSSYEQYF_TRBJ2-7	7	1	0.152232266
TRBV28_CASSLQGYEQYF_TRBJ2-7	7	1	0.145552186
TRBV29-1_CSVDRGNTGELFF_TRBJ2-2	7	1	0.156189708
TRBV3-1_CASSQGNQPQHF_TRBJ1-5	7	1	0.154580702
TRBV30_CAWSVRGDTEAFF_TRBJ1-1	7	1	0.152465278
TRBV30_CAWSVRSNQPQHF_TRBJ1-5	7	1	0.158647829
TRBV4-2_CASSQDAYGYTF_TRBJ1-2	7	1	0.161046162
TRBV5-1_CASSLAGGSGNTIYF_TRBJ1-3	7	1	0.156481727
TRBV5-1_CASSLDSTGELFF_TRBJ2-2	7	1	0.150379495
TRBV5-1_CASSLEGQPQHF_TRBJ1-5	7	1	0.145164551
TRBV5-1_CASSLGGADTQYF_TRBJ2-3	7	1	0.159617543
TRBV5-1_CASSLGQLNTEAFF_TRBJ1-1	7	1	0.148545741
TRBV5-1_CASSLSDTQYF_TRBJ2-3	7	1	0.151766118
TRBV5-1_CASSLTGSSYEQYF_TRBJ2-7	7	1	0.139374718
TRBV5-1_CASSLTSGSYEQYF_TRBJ2-7	7	1	0.15380953
TRBV5-1_CASSRDSYEQYF_TRBJ2-7	7	1	0.168085347
TRBV5-4_CASSLAGNTEAFF_TRBJ1-1	7	1	0.140024849
TRBV5-4_CASSLGQNTEAFF_TRBJ1-1	7	1	0.150764676
TRBV5-4_CASSLVNTEAFF_TRBJ1-1	7	1	0.139158538
TRBV5-6_CASSLGTGELFF_TRBJ2-2	7	1	0.157682302
TRBV6-2_CASSYSGGQPQHF_TRBJ1-5	7	1	0.146733284
TRBV6-4_CASSDSTNTGELFF_TRBJ2-2	7	1	0.155289833
TRBV7-9_CASSLAGGNTGELFF_TRBJ2-2	7	1	0.146002883
TRBV9_CASSVGQGGNQPQHF_TRBJ1-5	7	1	0.146455128
TRBV20-1_CSARGQGNYGYTF_TRBJ1-2	13	2	0.054075376
TRBV5-1_CASSLGDTQYF_TRBJ2-3	13	2	0.055242797
TRBV5-1_CASSLGGSSYEQYF_TRBJ2-7	13	2	0.050905859
TRBV5-1_CASSLGQGGETQYF_TRBJ2-5	13	2	0.055108632
TRBV18_CASSPGNTEAFF_TRBJ1-1	12	2	0.076541152
TRBV18_CASSPGQNTGELFF_TRBJ2-2	12	2	0.072404818
TRBV20-1_CSARRGTEAFF_TRBJ1-1	12	2	0.071584741
TRBV27_CASSLGETQYF_TRBJ2-5	12	2	0.07117854
TRBV5-1_CASSLAGAYEQYF_TRBJ2-7	12	2	0.070673174
TRBV7-9_CASSLGGYEQYF_TRBJ2-7	12	2	0.067418043
IGHV3-23_CANEIRPNDYW_IGHJ4	6	1	0.205879974
TRBV10-3_CAISEGSYEQYF_TRBJ2-7	6	1	0.207925036
TRBV11-2_CASSLDRGTEAFF_TRBJ1-1	6	1	0.209794332
TRBV11-2_CASSLVGGNTEAFF_TRBJ1-1	6	1	0.218831381
TRBV11-2_CASSPYNEQFF_TRBJ2-1	6	1	0.230959367
TRBV11-2_CASSRTYEQYF_TRBJ2-7	6	1	0.218030005
TRBV11-2_CASSSAYEQYF_TRBJ2-7	6	1	0.211964769
TRBV11-3_CASSLGVNTEAFF_TRBJ1-1	6	1	0.220132702
TRBV12-3_CASSFGGNYGYTF_TRBJ1-2	6	1	0.215606464
TRBV12-3_CASSFGGRETQYF_TRBJ2-5	6	1	0.214328102
TRBV12-3_CASSFGRNTEAFF_TRBJ1-1	6	1	0.221113306
TRBV12-3_CASSLGNYGYTF_TRBJ1-2	6	1	0.202713928
TRBV12-3_CASSLGRSTDTQYF_TRBJ2-3	6	1	0.221445751
TRBV12-3_CASSLTNYGYTF_TRBJ1-2	6	1	0.227245305
TRBV12-3_CASSLVGETQYF_TRBJ2-5	6	1	0.202716715
TRBV12-3_CASSLVNTEAFF_TRBJ1-1	6	1	0.211476772
TRBV12-3_CASSSGNEQFF_TRBJ2-1	6	1	0.218506557
TRBV15_CATSRGGTDTQYF_TRBJ2-3	6	1	0.226577546
TRBV18_CASSLDSNQPQHF_TRBJ1-5	6	1	0.226911134
TRBV18_CASSPDRANYGYTF_TRBJ1-2	6	1	0.21147719
TRBV18_CASSPDRGNTEAFF_TRBJ1-1	6	1	0.217859206
TRBV18_CASSPGFQETQYF_TRBJ2-5	6	1	0.207923507
TRBV18_CASSPGNEQYF_TRBJ2-7	6	1	0.217859325
TRBV18_CASSPGTDYEQYF_TRBJ2-7	6	1	0.221113319
TRBV18_CASSPQGTEAFF_TRBJ1-1	6	1	0.220943991
TRBV18_CASSPSSTDTQYF_TRBJ2-3	6	1	0.223255901
TRBV18_CASSPTSGSTDTQYF_TRBJ2-3	6	1	0.220955979
TRBV19_CASSIGGRNTEAFF_TRBJ1-1	6	1	0.228253194
TRBV19_CASSIGQGPYEQYF_TRBJ2-7	6	1	0.215137851
TRBV19_CASSMGETQYF_TRBJ2-5	6	1	0.214328583
TRBV20-1_CSARDRASYEQYF_TRBJ2-7	6	1	0.228591248
TRBV20-1_CSARDRAYEQYF_TRBJ2-7	6	1	0.217061903
TRBV20-1_CSARDRNTEAFF_TRBJ1-1	6	1	0.225916682
TRBV20-1_CSAREGGDTEAFF_TRBJ1-1	6	1	0.213374053
TRBV20-1_CSARGHLNTEAFF_TRBJ1-1	6	1	0.217729103
TRBV20-1_CSARKGNTEAFF_TRBJ1-1	6	1	0.212107475
TRBV20-1_CSARLAGGYNEQFF_TRBJ2-1	6	1	0.215478207
TRBV20-1_CSARQGGETQYF_TRBJ2-5	6	1	0.211792358
TRBV20-1_CSARQGLNTEAFF_TRBJ1-1	6	1	0.216571926
TRBV20-1_CSARVGYEQYF_TRBJ2-7	6	1	0.238192867
TRBV20-1_CSARVSNQPQHF_TRBJ1-5	6	1	0.22474213
TRBV20-1_CSARVSSYNEQFF_TRBJ2-1	6	1	0.220302914
TRBV20-1_CSASSGNQPQHF_TRBJ1-5	6	1	0.228606178
TRBV20-1_CSASSTDTQYF_TRBJ2-3	6	1	0.215286717
TRBV27_CASSLGYEQYF_TRBJ2-7	6	1	0.221938759
TRBV27_CASSLNTGELFF_TRBJ2-2	6	1	0.220459318
TRBV27_CASSLSGYEQYF_TRBJ2-7	6	1	0.226408914
TRBV27_CASSPSTDTQYF_TRBJ2-3	6	1	0.212596013
TRBV28_CASSLGQGNQPQHF_TRBJ1-5	6	1	0.221940139
TRBV28_CASSLTDTQYF_TRBJ2-3	6	1	0.218677367
TRBV28_CASSPGQGNQPQHF_TRBJ1-5	6	1	0.216739823
TRBV28_CASSSLYEQYF_TRBJ2-7	6	1	0.227934171
TRBV28_CASSSSTDTQYF_TRBJ2-3	6	1	0.227414015
TRBV28_CASSSYYEQYF_TRBJ2-7	6	1	0.212739924
TRBV29-1_CSVLNTEAFF_TRBJ1-1	6	1	0.212112027
TRBV2_CASSGGYEQYF_TRBJ2-7	6	1	0.214646963
TRBV3-1_CASSQGGETQYF_TRBJ2-5	6	1	0.21561095
TRBV3-1_CASSQGTGNQPQHF_TRBJ1-5	6	1	0.215286292
TRBV30_CAWSVSGNTEAFF_TRBJ1-1	6	1	0.206491005
TRBV4-1_CASSQDGGIGNQPQHF_TRBJ1-5	6	1	0.208545145
TRBV4-2_CASSQDLGQPQHF_TRBJ1-5	6	1	0.21354507
TRBV4-3_CASSQDRGQPQHF_TRBJ1-5	6	1	0.215926839
TRBV5-1_CASSLAGGQPQHF_TRBJ1-5	6	1	0.217219165
TRBV5-1_CASSLAGNNEQFF_TRBJ2-1	6	1	0.206799724
TRBV5-1_CASSLANEQFF_TRBJ2-1	6	1	0.217535903
TRBV5-1_CASSLDRDEQYF_TRBJ2-7	6	1	0.212740238
TRBV5-1_CASSLDRDTQYF_TRBJ2-3	6	1	0.215456945
TRBV5-1_CASSLELNTEAFF_TRBJ1-1	6	1	0.216740468
TRBV5-1_CASSLENTGELFF_TRBJ2-2	6	1	0.218675663
TRBV5-1_CASSLGDSTDTQYF_TRBJ2-3	6	1	0.211796388
TRBV5-1_CASSLGGAGANVLTF_TRBJ2-6	6	1	0.217213867
TRBV5-1_CASSLGGGSYEQYF_TRBJ2-7	6	1	0.215606391
TRBV5-1_CASSLGGYQETQYF_TRBJ2-5	6	1	0.205567706
TRBV5-1_CASSLGQNNEQFF_TRBJ2-1	6	1	0.19215134
TRBV5-1_CASSLNGNQPQHF_TRBJ1-5	6	1	0.215927315
TRBV5-1_CASSLQGAGETQYF_TRBJ2-5	6	1	0.207732653
TRBV5-1_CASSLQGNEQFF_TRBJ2-1	6	1	0.215286705
TRBV5-1_CASSLQGRETQYF_TRBJ2-5	6	1	0.217075269
TRBV5-1_CASSLQGSSYNEQFF_TRBJ2-1	6	1	0.223254276
TRBV5-1_CASSLRGTEAFF_TRBJ1-1	6	1	0.218352845
TRBV5-1_CASSPGGSSYNEQFF_TRBJ2-1	6	1	0.210848326
TRBV5-1_CASSPGTAYEQYF_TRBJ2-7	6	1	0.205458136
TRBV5-1_CASSPGTSGYNEQFF_TRBJ2-1	6	1	0.220954821
TRBV5-4_CASSLTGGTEAFF_TRBJ1-1	6	1	0.206183098
TRBV5-6_CASSLGQGNYGYTF_TRBJ1-2	6	1	0.210848059
TRBV6-1_CASSEGSTDTQYF_TRBJ2-3	6	1	0.211360967
TRBV6-2_CASSYPDTQYF_TRBJ2-3	6	1	0.225907692
TRBV6-5_CASSRGSNQPQHF_TRBJ1-5	6	1	0.207306167
TRBV6-5_CASSYGGEQYF_TRBJ2-7	6	1	0.216419443
TRBV6-5_CASSYQGSTEAFF_TRBJ1-1	6	1	0.215479611
TRBV6-5_CASSYRDRGSYEQYF_TRBJ2-7	6	1	0.217382602
TRBV6-5_CASSYSGGGTEAFF_TRBJ1-1	6	1	0.216569305
TRBV6-5_CASSYSGRTEAFF_TRBJ1-1	6	1	0.217536352
TRBV6-5_CASSYSSGGADTQYF_TRBJ2-3	6	1	0.215456455
TRBV6-6_CASSYSGSNQPQHF_TRBJ1-5	6	1	0.210533986
TRBV7-2_CASSLDRNTEAFF_TRBJ1-1	6	1	0.218830817
TRBV7-2_CASSLDSNQPQHF_TRBJ1-5	6	1	0.218002786
TRBV7-2_CASSLGSYGYTF_TRBJ1-2	6	1	0.227581279
TRBV7-2_CASSLGVTGELFF_TRBJ2-2	6	1	0.206688615
TRBV7-2_CASSLRGETQYF_TRBJ2-5	6	1	0.217535971
TRBV7-2_CASSLSSYEQYF_TRBJ2-7	6	1	0.219160911
TRBV7-2_CASSSYNEQFF_TRBJ2-1	6	1	0.224412923
TRBV7-9_CASSFDRDEQYF_TRBJ2-7	6	1	0.226576556
TRBV7-9_CASSLGSQPQHF_TRBJ1-5	6	1	0.204211002
TRBV9_CASSGQGAYEQYF_TRBJ2-7	6	1	0.228927645
TRBV9_CASSVEGYEQFF_TRBJ2-1	6	1	0.211792484
TRBV9_CASSVGGGTGELFF_TRBJ2-2	6	1	0.220464344
TRBV9_CASSVGSDTQYF_TRBJ2-3	6	1	0.211477111
TRBV9_CASSVGTSGTDTQYF_TRBJ2-3	6	1	0.210534474
TRBV9_CASSVGYGYTF_TRBJ1-2	6	1	0.223573464
TRBV9_CASSVRGSTDTQYF_TRBJ2-3	6	1	0.219806857
TRBV9_CASSVSGSSYNEQFF_TRBJ2-1	6	1	0.219651421
TRBV20-1_CSARRGNQPQHF_TRBJ1-5	11	2	0.101635672
TRBV5-1_CASSLEGGTEAFF_TRBJ1-1	11	2	0.100103603
TRBV5-1_CASSSGTGSYEQYF_TRBJ2-7	11	2	0.116720488
TRBV10-3_CAISESYEQYF_TRBJ2-7	10	2	0.14723914
TRBV12-3_CASSFRETQYF_TRBJ2-5	10	2	0.147155634
TRBV5-1_CASSLDSTDTQYF_TRBJ2-3	10	2	0.142813846
TRBV5-1_CASSPGQGNEKLFF_TRBJ1-4	10	2	0.144474196
TRBV5-1_CASSSGQGAYEQYF_TRBJ2-7	10	2	0.144915813
TRBV7-9_CASSLEQYNSPLHF_TRBJ1-6	10	2	0.13906136
TRBV9_CASSVGGSGANVLTF_TRBJ2-6	10	2	0.13593984
TRBV11-2_CASSFGSTDTQYF_TRBJ2-3	5	1	0.308094482
TRBV11-2_CASSLDRDYEQYF_TRBJ2-7	5	1	0.287312152
TRBV11-2_CASSLDRYEQYF_TRBJ2-7	5	1	0.302853794
TRBV11-2_CASSLGGEQYF_TRBJ2-7	5	1	0.304140992
TRBV11-2_CASSLKETQYF_TRBJ2-5	5	1	0.315055983
TRBV11-2_CASSLRGDYGYTF_TRBJ1-2	5	1	0.312938529
TRBV11-2_CASSLTGNYGYTF_TRBJ1-2	5	1	0.294354223
TRBV11-2_CASSRTSGTYEQYF_TRBJ2-7	5	1	0.306274323
TRBV11-3_CASSLTSSTDTQYF_TRBJ2-3	5	1	0.330955186
TRBV12-3_CASSFSGANVLTF_TRBJ2-6	5	1	0.315947165
TRBV12-3_CASSLAGGSNQPQHF_TRBJ1-5	5	1	0.293120364
TRBV12-3_CASSLGGGQPQHF_TRBJ1-5	5	1	0.31021891
TRBV12-3_CASSLGQGNTEAFF_TRBJ1-1	5	1	0.310653825
TRBV12-3_CASSLGTGAYEQYF_TRBJ2-7	5	1	0.304115406
TRBV12-3_CASSLQNTGELFF_TRBJ2-2	5	1	0.302786804
TRBV12-3_CASSLSGSSYNEQFF_TRBJ2-1	5	1	0.326727252
TRBV12-3_CASSLTETQYF_TRBJ2-5	5	1	0.306707431
TRBV12-3_CASSPTDTQYF_TRBJ2-3	5	1	0.302026759
TRBV12-5_CASGLGYEQYF_TRBJ2-7	5	1	0.292909194
TRBV14_CASSQAYEQYF_TRBJ2-7	5	1	0.315590814
TRBV15_CATSRDLGSGNTIYF_TRBJ1-3	5	1	0.321424189
TRBV15_CATSRDRGSYEQYF_TRBJ2-7	5	1	0.328129589
TRBV15_CATSRSTDTQYF_TRBJ2-3	5	1	0.309781538
TRBV18_CASSPAGANTEAFF_TRBJ1-1	5	1	0.29262033
TRBV18_CASSPAGGETQYF_TRBJ2-5	5	1	0.314172369
TRBV18_CASSPAGGTEAFF_TRBJ1-1	5	1	0.316049626
TRBV18_CASSPAGYEQYF_TRBJ2-7	5	1	0.287344161
TRBV18_CASSPAYEQYF_TRBJ2-7	5	1	0.305002988
TRBV18_CASSPGGGETQYF_TRBJ2-5	5	1	0.293360966
TRBV18_CASSPGGGTEAFF_TRBJ1-1	5	1	0.312401498
TRBV18_CASSPGGMNTEAFF_TRBJ1-1	5	1	0.292702214
TRBV18_CASSPGGSTDTQYF_TRBJ2-3	5	1	0.309729366
TRBV18_CASSPGQGDGYTF_TRBJ1-2	5	1	0.324912299
TRBV18_CASSPGQGNEQFF_TRBJ2-1	5	1	0.305409087
TRBV18_CASSPGQGNYGYTF_TRBJ1-2	5	1	0.308895895
TRBV18_CASSPGRAPDTQYF_TRBJ2-3	5	1	0.301634786
TRBV18_CASSPGRGETQYF_TRBJ2-5	5	1	0.310573919
TRBV18_CASSPPGGQETQYF_TRBJ2-5	5	1	0.313814874
TRBV18_CASSPQGAGNTIYF_TRBJ1-3	5	1	0.303817206
TRBV18_CASSPQGSYEQYF_TRBJ2-7	5	1	0.31064678
TRBV18_CASSPQGTNEKLFF_TRBJ1-4	5	1	0.285700771
TRBV18_CASSPRDTEAFF_TRBJ1-1	5	1	0.304981598
TRBV18_CASSPRENTGELFF_TRBJ2-2	5	1	0.295188139
TRBV18_CASSPRGTDTQYF_TRBJ2-3	5	1	0.299432361
TRBV18_CASSPRQGSTDTQYF_TRBJ2-3	5	1	0.323202975
TRBV18_CASSPRQGTDTQYF_TRBJ2-3	5	1	0.319064109
TRBV18_CASSPSGANVLTF_TRBJ2-6	5	1	0.317277496
TRBV18_CASSPSGETQYF_TRBJ2-5	5	1	0.306273386
TRBV18_CASSQGQQETQYF_TRBJ2-5	5	1	0.312386336
TRBV19_CASRGSYEQYF_TRBJ2-7	5	1	0.31153295
TRBV19_CASRQAGETQYF_TRBJ2-5	5	1	0.318702861
TRBV19_CASSIFGELFF_TRBJ2-2	5	1	0.296990956
TRBV19_CASSIGQSYEQYF_TRBJ2-7	5	1	0.315058994
TRBV19_CASSIGRANTEAFF_TRBJ1-1	5	1	0.302849484
TRBV19_CASSIGYSNQPQHF_TRBJ1-5	5	1	0.302828819
TRBV19_CASSISGSSYNEQFF_TRBJ2-1	5	1	0.297717644
TRBV19_CASSISRNTGELFF_TRBJ2-2	5	1	0.314280274
TRBV19_CASSIVDQPQHF_TRBJ1-5	5	1	0.308455675
TRBV20-1_CSAGRGSYEQYF_TRBJ2-7	5	1	0.312854937
TRBV20-1_CSAGSYEQYF_TRBJ2-7	5	1	0.298140041
TRBV20-1_CSALQGNTEAFF_TRBJ1-1	5	1	0.31162366
TRBV20-1_CSAPGQGNTEAFF_TRBJ1-1	5	1	0.300263356
TRBV20-1_CSARAGGNQPQHF_TRBJ1-5	5	1	0.296498684
TRBV20-1_CSARDGGGGETQYF_TRBJ2-5	5	1	0.314249414
TRBV20-1_CSARDPGGNQPQHF_TRBJ1-5	5	1	0.305078651
TRBV20-1_CSARDRGSNQPQHF_TRBJ1-5	5	1	0.29236634
TRBV20-1_CSARDRGSSYNSPLHF_TRBJ1-6	5	1	0.306293298
TRBV20-1_CSARDSGSTDTQYF_TRBJ2-3	5	1	0.298156356
TRBV20-1_CSARGGDTEAFF_TRBJ1-1	5	1	0.322781026
TRBV20-1_CSARGGFYEQYF_TRBJ2-7	5	1	0.303711994
TRBV20-1_CSARGGNSNQPQHF_TRBJ1-5	5	1	0.314168165
TRBV20-1_CSARGGRGSYNEQFF_TRBJ2-1	5	1	0.291023307
TRBV20-1_CSARGLAGETQYF_TRBJ2-5	5	1	0.322302829
TRBV20-1_CSARGLAGVNEQFF_TRBJ2-1	5	1	0.316837632
TRBV20-1_CSARGQGDQPQHF_TRBJ1-5	5	1	0.294817318
TRBV20-1_CSARGSGNTIYF_TRBJ1-3	5	1	0.29267709
TRBV20-1_CSARGTSGSTDTQYF_TRBJ2-3	5	1	0.29689187
TRBV20-1_CSARLAGAYEQYF_TRBJ2-7	5	1	0.303710432
TRBV20-1_CSARLETQYF_TRBJ2-5	5	1	0.293514827
TRBV20-1_CSARLGETQYF_TRBJ2-5	5	1	0.308470036
TRBV20-1_CSARQGANYGYTF_TRBJ1-2	5	1	0.314614055
TRBV20-1_CSARRLAGGTDTQYF_TRBJ2-3	5	1	0.312927777
TRBV20-1_CSARSSYEQYF_TRBJ2-7	5	1	0.30590246
TRBV20-1_CSARTGGGNQPQHF_TRBJ1-5	5	1	0.315948453
TRBV20-1_CSARTSGQETQYF_TRBJ2-5	5	1	0.30380272
TRBV20-1_CSASGGGTDTQYF_TRBJ2-3	5	1	0.315919185
TRBV20-1_CSASLSDYGYTF_TRBJ1-2	5	1	0.298689982
TRBV20-1_CSASRGGGNQPQHF_TRBJ1-5	5	1	0.286072292
TRBV20-1_CSASRSNQPQHF_TRBJ1-5	5	1	0.321740622
TRBV20-1_CSASRTGELFF_TRBJ2-2	5	1	0.298141495
TRBV24-1_CATSDPGTGNTGELFF_TRBJ2-2	5	1	0.312909674
TRBV24-1_CATSGGYEQYF_TRBJ2-7	5	1	0.288943367
TRBV27_CASNRQGPNTEAFF_TRBJ1-1	5	1	0.298990833
TRBV27_CASSLGGEQYF_TRBJ2-7	5	1	0.301537535
TRBV27_CASSLGGGQPQHF_TRBJ1-5	5	1	0.294815983
TRBV27_CASSLGQNTEAFF_TRBJ1-1	5	1	0.299436533
TRBV27_CASSLSGNEQFF_TRBJ2-1	5	1	0.324927987
TRBV27_CASSPRDSQETQYF_TRBJ2-5	5	1	0.316052626
TRBV27_CASSSGNQPQHF_TRBJ1-5	5	1	0.307705305
TRBV28_CASRLNTEAFF_TRBJ1-1	5	1	0.319041286
TRBV28_CASSLGGRETQYF_TRBJ2-5	5	1	0.302958646
TRBV28_CASSLGQGGQPQHF_TRBJ1-5	5	1	0.313732416
TRBV28_CASSLGSTDTQYF_TRBJ2-3	5	1	0.311943676
TRBV28_CASSLRNQPQHF_TRBJ1-5	5	1	0.305443957
TRBV28_CASSLSGANVLTF_TRBJ2-6	5	1	0.312137996
TRBV28_CASSLSYNEQFF_TRBJ2-1	5	1	0.307139033
TRBV28_CASSSNTEAFF_TRBJ1-1	5	1	0.328683507
TRBV29-1_CSVDRGETQYF_TRBJ2-5	5	1	0.316025993
TRBV29-1_CSVEGQMNTEAFF_TRBJ1-1	5	1	0.297046594
TRBV29-1_CSVGQGGTEAFF_TRBJ1-1	5	1	0.303270389
TRBV29-1_CSVVRGNTEAFF_TRBJ1-1	5	1	0.325929235
TRBV2_CASSDRGYGYTF_TRBJ1-2	5	1	0.31996544
TRBV2_CASSEGNQPQHF_TRBJ1-5	5	1	0.317700734
TRBV2_CASSGQGNQPQHF_TRBJ1-5	5	1	0.301931986
TRBV2_CASSGYEQYF_TRBJ2-7	5	1	0.30673176
TRBV2_CASSVTDTQYF_TRBJ2-3	5	1	0.313540686
TRBV3-1_CASRGVDNSPLHF_TRBJ1-6	5	1	0.303683963
TRBV3-1_CASSHLQETQYF_TRBJ2-5	5	1	0.306272022
TRBV3-1_CASSLQETQYF_TRBJ2-5	5	1	0.31381639
TRBV3-1_CASSQADYEQYF_TRBJ2-7	5	1	0.306300096
TRBV3-1_CASSQAGGTDTQYF_TRBJ2-3	5	1	0.322297442
TRBV3-1_CASSQGGGTYEQYF_TRBJ2-7	5	1	0.316366262
TRBV3-1_CASSQGGNSPLHF_TRBJ1-6	5	1	0.308965825
TRBV3-1_CASSQGNTGELFF_TRBJ2-2	5	1	0.30316105
TRBV3-1_CASSQGYGYTF_TRBJ1-2	5	1	NA
TRBV3-1_CASSQSTDTQYF_TRBJ2-3	5	1	0.311091491
TRBV3-1_CASSQVGELFF_TRBJ2-2	5	1	0.321199204
TRBV3-1_CASSQVNTEAFF_TRBJ1-1	5	1	0.309009422
TRBV3-1_CASSQVPGNQPQHF_TRBJ1-5	5	1	0.307598333
TRBV3-1_CASSRNTEAFF_TRBJ1-1	5	1	0.30540969
TRBV30_CAWSAGETQYF_TRBJ2-5	5	1	0.312819005
TRBV30_CAWSVGGTEAFF_TRBJ1-1	5	1	0.30029343
TRBV30_CAWSVLGNTIYF_TRBJ1-3	5	1	0.306721355
TRBV5-1_CASRENTGELFF_TRBJ2-2	5	1	0.314614838
TRBV5-1_CASSFRETQYF_TRBJ2-5	5	1	0.309333939
TRBV5-1_CASSLAAGYEQYF_TRBJ2-7	5	1	0.298608544
TRBV5-1_CASSLAENQPQHF_TRBJ1-5	5	1	0.300296332
TRBV5-1_CASSLAGGGETQYF_TRBJ2-5	5	1	0.312781137
TRBV5-1_CASSLAGQNTEAFF_TRBJ1-1	5	1	0.324473544
TRBV5-1_CASSLAGSGANVLTF_TRBJ2-6	5	1	0.298580663
TRBV5-1_CASSLAGTGELFF_TRBJ2-2	5	1	0.297338975
TRBV5-1_CASSLAGTGNEKLFF_TRBJ1-4	5	1	0.295634607
TRBV5-1_CASSLALAGTDTQYF_TRBJ2-3	5	1	0.294386496
TRBV5-1_CASSLARSYEQYF_TRBJ2-7	5	1	0.288955816
TRBV5-1_CASSLATSTDTQYF_TRBJ2-3	5	1	0.325947064
TRBV5-1_CASSLDADTQYF_TRBJ2-3	5	1	0.314688869
TRBV5-1_CASSLDETQYF_TRBJ2-5	5	1	0.302952405
TRBV5-1_CASSLDGSGNTIYF_TRBJ1-3	5	1	0.294877942
TRBV5-1_CASSLDSSGNTIYF_TRBJ1-3	5	1	0.304136196
TRBV5-1_CASSLDSYNEQFF_TRBJ2-1	5	1	0.312307522
TRBV5-1_CASSLDVNTEAFF_TRBJ1-1	5	1	0.313795628
TRBV5-1_CASSLEGGNTEAFF_TRBJ1-1	5	1	0.301996276
TRBV5-1_CASSLGGGEQYF_TRBJ2-7	5	1	0.31284938
TRBV5-1_CASSLGGLNTEAFF_TRBJ1-1	5	1	0.29564539
TRBV5-1_CASSLGGNSNQPQHF_TRBJ1-5	5	1	0.315503578
TRBV5-1_CASSLGGQGYEQYF_TRBJ2-7	5	1	0.311087553
TRBV5-1_CASSLGGYNEQFF_TRBJ2-1	5	1	0.292995986
TRBV5-1_CASSLGLAGYNEQFF_TRBJ2-1	5	1	0.303705626
TRBV5-1_CASSLGLATDTQYF_TRBJ2-3	5	1	0.315128486
TRBV5-1_CASSLGLSTDTQYF_TRBJ2-3	5	1	0.318158722
TRBV5-1_CASSLGNYEQYF_TRBJ2-7	5	1	0.318736844
TRBV5-1_CASSLGPNQPQHF_TRBJ1-5	5	1	0.31121108
TRBV5-1_CASSLGPSTDTQYF_TRBJ2-3	5	1	0.322759788
TRBV5-1_CASSLGQGAEKLFF_TRBJ1-4	5	1	0.303744177
TRBV5-1_CASSLGQGNTGELFF_TRBJ2-2	5	1	0.305001837
TRBV5-1_CASSLGQLQETQYF_TRBJ2-5	5	1	0.325917908
TRBV5-1_CASSLGSSQETQYF_TRBJ2-5	5	1	0.307262685
TRBV5-1_CASSLGTAYEQYF_TRBJ2-7	5	1	0.311635777
TRBV5-1_CASSLGYTEAFF_TRBJ1-1	5	1	0.31156668
TRBV5-1_CASSLTGGRTDTQYF_TRBJ2-3	5	1	0.30466178
TRBV5-1_CASSLTGGTDTQYF_TRBJ2-3	5	1	0.301248737
TRBV5-1_CASSLTGSYEQYF_TRBJ2-7	5	1	0.289803855
TRBV5-1_CASSLTSGGYEQYF_TRBJ2-7	5	1	0.298357206
TRBV5-1_CASSLVAGSYEQYF_TRBJ2-7	5	1	0.30640393
TRBV5-1_CASSLVGATNEKLFF_TRBJ1-4	5	1	0.304117003
TRBV5-1_CASSPGLQETQYF_TRBJ2-5	5	1	0.317286042
TRBV5-1_CASSPQGNTEAFF_TRBJ1-1	5	1	0.300289528
TRBV5-1_CASSSGLAGGQETQYF_TRBJ2-5	5	1	0.306822402
TRBV5-1_CASSSGLNTEAFF_TRBJ1-1	5	1	0.309431782
TRBV5-1_CASSSGQGNQPQHF_TRBJ1-5	5	1	0.311534646
TRBV5-1_CASSSGTAQETQYF_TRBJ2-5	5	1	0.29771875
TRBV5-1_CASSSGTGNEKLFF_TRBJ1-4	5	1	0.322213908
TRBV5-1_CASSSTATNEKLFF_TRBJ1-4	5	1	0.293130535
TRBV5-1_CASSSTGANTEAFF_TRBJ1-1	5	1	0.316475984
TRBV5-1_CASSWGQGQETQYF_TRBJ2-5	5	1	0.301544908
TRBV5-4_CASSLDSYGYTF_TRBJ1-2	5	1	0.306572417
TRBV5-4_CASSLGGMNTEAFF_TRBJ1-1	5	1	0.32234342
TRBV5-4_CASSLGGNYGYTF_TRBJ1-2	5	1	0.302832874
TRBV5-4_CASSLGLAEETQYF_TRBJ2-5	5	1	0.313290921
TRBV5-4_CASSLGQGAYEQYF_TRBJ2-7	5	1	0.319935442
TRBV5-4_CASSLGSSYNSPLHF_TRBJ1-6	5	1	0.315591068
TRBV5-4_CASSLKETQYF_TRBJ2-5	5	1	0.315502605
TRBV5-4_CASSLSGTDTQYF_TRBJ2-3	5	1	0.31506756
TRBV5-4_CASSPGQGYEQYF_TRBJ2-7	5	1	0.308442741
TRBV5-5_CASSLRETQYF_TRBJ2-5	5	1	0.288530648
TRBV5-5_CASSLVGRSYEQYF_TRBJ2-7	5	1	0.298588463
TRBV5-6_CASSLATDTQYF_TRBJ2-3	5	1	0.322756018
TRBV5-6_CASSLGGQPQHF_TRBJ1-5	5	1	0.307576695
TRBV5-6_CASSLGGTDTQYF_TRBJ2-3	5	1	0.298955126
TRBV5-6_CASSLGQGNSPLHF_TRBJ1-6	5	1	0.31603242
TRBV5-6_CASSLGQNTEAFF_TRBJ1-1	5	1	0.3132656
TRBV5-6_CASSLGSTDTQYF_TRBJ2-3	5	1	0.321284065
TRBV6-1_CASSELAGGPGELFF_TRBJ2-2	5	1	0.2964739
TRBV6-1_CASSESRYEQYF_TRBJ2-7	5	1	0.307705278
TRBV6-1_CASSEVYEQYF_TRBJ2-7	5	1	0.300687905
TRBV6-2_CASSYGGETQYF_TRBJ2-5	5	1	0.314148365
TRBV6-2_CASSYLAYEQYF_TRBJ2-7	5	1	0.299863842
TRBV6-2_CASSYSGSKNIQYF_TRBJ2-4	5	1	0.305437792
TRBV6-2_CASSYTGELFF_TRBJ2-2	5	1	0.312846236
TRBV6-5_CASRTGNTEAFF_TRBJ1-1	5	1	0.318609792
TRBV6-5_CASSLDRVNTEAFF_TRBJ1-1	5	1	0.310651609
TRBV6-5_CASSRTGAYEQYF_TRBJ2-7	5	1	0.304572385
TRBV6-5_CASSSRLNTEAFF_TRBJ1-1	5	1	0.298592459
TRBV6-5_CASSSRQGSNQPQHF_TRBJ1-5	5	1	0.337385109
TRBV6-5_CASSSTVNTEAFF_TRBJ1-1	5	1	0.296051894
TRBV6-5_CASSTGYEQYF_TRBJ2-7	5	1	0.297752393
TRBV6-5_CASSYGMNTEAFF_TRBJ1-1	5	1	0.310656618
TRBV6-5_CASSYGPNTEAFF_TRBJ1-1	5	1	0.308905809
TRBV6-5_CASSYGTGGYEQYF_TRBJ2-7	5	1	0.316881092
TRBV6-5_CASSYRGNYGYTF_TRBJ1-2	5	1	0.296870824
TRBV6-5_CASSYSDTGELFF_TRBJ2-2	5	1	0.308899819
TRBV6-5_CASSYSGETQYF_TRBJ2-5	5	1	0.303282748
TRBV6-5_CASSYSRGTYEQYF_TRBJ2-7	5	1	0.305001591
TRBV6-6_CASSYGSNQPQHF_TRBJ1-5	5	1	0.29940288
TRBV6-6_CASSYRETQYF_TRBJ2-5	5	1	0.288039196
TRBV6-6_CASSYSGTEAFF_TRBJ1-1	5	1	0.298944109
TRBV7-2_CASSFGTDTQYF_TRBJ2-3	5	1	0.306309788
TRBV7-2_CASSFQGGQETQYF_TRBJ2-5	5	1	0.29982509
TRBV7-2_CASSFSNQPQHF_TRBJ1-5	5	1	0.297402021
TRBV7-2_CASSFSSYEQYF_TRBJ2-7	5	1	0.285257824
TRBV7-2_CASSLAGGGETQYF_TRBJ2-5	5	1	0.306299157
TRBV7-2_CASSLAGSGGYTF_TRBJ1-2	5	1	0.304544228
TRBV7-2_CASSLEGGQPQHF_TRBJ1-5	5	1	0.31064825
TRBV7-2_CASSLGGTGNTIYF_TRBJ1-3	5	1	0.290214859
TRBV7-2_CASSLGPNQPQHF_TRBJ1-5	5	1	0.298663442
TRBV7-2_CASSLGQGSNQPQHF_TRBJ1-5	5	1	0.316380372
TRBV7-2_CASSLGSGGETQYF_TRBJ2-5	5	1	0.2943314
TRBV7-2_CASSLGYGYTF_TRBJ1-2	5	1	0.301183946
TRBV7-2_CASSLNSNQPQHF_TRBJ1-5	5	1	0.309430517
TRBV7-2_CASSLRGNTEAFF_TRBJ1-1	5	1	0.29605681
TRBV7-2_CASSLVSDTQYF_TRBJ2-3	5	1	0.299013829
TRBV7-2_CASSPRTSGYNEQFF_TRBJ2-1	5	1	0.308469914
TRBV7-2_CASSPSSNQPQHF_TRBJ1-5	5	1	0.31682923
TRBV7-2_CASSPYSNQPQHF_TRBJ1-5	5	1	0.314134887
TRBV7-2_CASSPYTDTQYF_TRBJ2-3	5	1	0.31816848
TRBV7-2_CASSSLYEQYF_TRBJ2-7	5	1	0.312383086
TRBV7-2_CASSSYTGELFF_TRBJ2-2	5	1	0.315557746
TRBV7-2_CASSYSYEQYF_TRBJ2-7	5	1	0.320408478
TRBV7-6_CASSFQETQYF_TRBJ2-5	5	1	0.301714489
TRBV7-6_CASSLAGSYEQYF_TRBJ2-7	5	1	0.310210698
TRBV7-8_CASSLGGTDTQYF_TRBJ2-3	5	1	0.310216423
TRBV7-9_CASSLEQGYEQYF_TRBJ2-7	5	1	0.306298125
TRBV7-9_CASSLGAEAFF_TRBJ1-1	5	1	0.334094827
TRBV7-9_CASSLGGELFF_TRBJ2-2	5	1	0.309382539
TRBV7-9_CASSLGQGFYNSPLHF_TRBJ1-6	5	1	0.336067052
TRBV7-9_CASSLGSYGYTF_TRBJ1-2	5	1	0.307300214
TRBV7-9_CASSLTYEQYF_TRBJ2-7	5	1	0.306301316
TRBV7-9_CASSPQETQYF_TRBJ2-5	5	1	0.296597977
TRBV7-9_CASSPSSYEQYF_TRBJ2-7	5	1	0.300701164
TRBV9_CASSVAGGRETQYF_TRBJ2-5	5	1	0.303282265
TRBV9_CASSVDGSSYNEQFF_TRBJ2-1	5	1	0.303687379
TRBV9_CASSVDSGNTIYF_TRBJ1-3	5	1	0.317289632
TRBV9_CASSVDSGRGETQYF_TRBJ2-5	5	1	0.305868077
TRBV9_CASSVENTGELFF_TRBJ2-2	5	1	0.303256528
TRBV9_CASSVGGSYEQYF_TRBJ2-7	5	1	0.302859846
TRBV9_CASSVGQASYEQYF_TRBJ2-7	5	1	0.29987225
TRBV9_CASSVGQGSYNEQFF_TRBJ2-1	5	1	0.309766254
TRBV9_CASSVGSSGNTIYF_TRBJ1-3	5	1	0.310207018
TRBV9_CASSVGSSYNSPLHF_TRBJ1-6	5	1	0.317272474
TRBV9_CASSVGTNTEAFF_TRBJ1-1	5	1	0.309401068
TRBV9_CASSVVGDTQYF_TRBJ2-3	5	1	0.308031954
TRBV9_CASSVVGGSGNTIYF_TRBJ1-3	5	1	0.326746507
TRDV2_CACDRLGEYTDKLIF_TRDJ1	5	1	0.308561217
TRDV2_CACDTLLGDSYTDKLIF_TRDJ1	5	1	0.311974127
TRDV2_CACDTWGTSSWDTRQMFF_TRDJ3	5	1	0.319936113
TRBV20-1_CSARENTEAFF_TRBJ1-1	14	3	0.103628021
TRBV20-1_CSASRETQYF_TRBJ2-5	14	3	0.099217865
TRBV28_CASSFLSGTDTQYF_TRBJ2-3	14	3	0.097140172
TRBV5-1_CASSLENTEAFF_TRBJ1-1	14	3	0.104139355
TRBV20-1_CSARQGNTEAFF_TRBJ1-1	9	2	0.194990743
TRBV20-1_CSARRTNTEAFF_TRBJ1-1	9	2	0.198673919
TRBV28_CASSLGTEAFF_TRBJ1-1	9	2	0.193512641
TRBV28_CASSLLNTEAFF_TRBJ1-1	9	2	0.204555187
TRBV3-1_CASSQVQETQYF_TRBJ2-5	9	2	0.207688511
TRBV5-1_CASSLGGTYEQYF_TRBJ2-7	9	2	0.197966258
TRBV6-6_CASSYSYEQYF_TRBJ2-7	9	2	0.195731501
TRBV7-2_CASSLVTDTQYF_TRBJ2-3	9	2	0.197214427
TRBV7-9_CASSSRGPETQYF_TRBJ2-5	9	2	0.190832253
TRBV27_CASSLSGANVLTF_TRBJ2-6	13	3	0.133531394
TRBV28_CASSLGETQYF_TRBJ2-5	12	3	0.182135537
TRBV7-9_CASSLGETQYF_TRBJ2-5	12	3	0.1706599
TRBV7-9_CASSSSYEQYF_TRBJ2-7	12	3	0.164052054
TRBV12-3_CASSFGSNQPQHF_TRBJ1-5	8	2	0.242609566
TRBV12-3_CASSFGTDTQYF_TRBJ2-3	8	2	0.268228027
TRBV12-3_CASSLGKNTEAFF_TRBJ1-1	8	2	0.276686709
TRBV12-3_CASSLGTGELFF_TRBJ2-2	8	2	0.279000333
TRBV15_CATSRDRGSGNTIYF_TRBJ1-3	8	2	0.255595608
TRBV18_CASSPGTGSYEQYF_TRBJ2-7	8	2	0.257147135
TRBV18_CASSPGTSGSTDTQYF_TRBJ2-3	8	2	0.288752531
TRBV19_CASSIQGNQPQHF_TRBJ1-5	8	2	0.249528593
TRBV27_CASSSYNEQFF_TRBJ2-1	8	2	0.26576185
TRBV28_CASSFVAGTDTQYF_TRBJ2-3	8	2	0.260904739
TRBV28_CASSLNTGELFF_TRBJ2-2	8	2	0.256836513
TRBV28_CASSLQETQYF_TRBJ2-5	8	2	0.257459037
TRBV28_CASSLTYEQYF_TRBJ2-7	8	2	0.27374462
TRBV29-1_CSVEGQGSYEQYF_TRBJ2-7	8	2	0.273419148
TRBV29-1_CSVGQGNTEAFF_TRBJ1-1	8	2	0.274727694
TRBV2_CASRRDSNQPQHF_TRBJ1-5	8	2	0.252585995
TRBV3-1_CASSQEETQYF_TRBJ2-5	8	2	0.264705416
TRBV3-1_CASSQGNTEAFF_TRBJ1-1	8	2	0.253741634
TRBV3-1_CASSQGPYEQYF_TRBJ2-7	8	2	0.256605387
TRBV3-1_CASSQRETQYF_TRBJ2-5	8	2	0.258082649
TRBV30_CAWSVQETQYF_TRBJ2-5	8	2	0.272439232
TRBV30_CAWSVRGNQPQHF_TRBJ1-5	8	2	0.25374157
TRBV5-1_CASSLAGGNQPQHF_TRBJ1-5	8	2	0.263117519
TRBV5-1_CASSLDTEAFF_TRBJ1-1	8	2	0.252205365
TRBV5-1_CASSLGGNQPQHF_TRBJ1-5	8	2	0.261535106
TRBV5-1_CASSLGRQETQYF_TRBJ2-5	8	2	0.255673322
TRBV5-1_CASSLQGDTEAFF_TRBJ1-1	8	2	0.261221444
TRBV5-4_CASSLGGYEQYF_TRBJ2-7	8	2	0.261850838
TRBV5-6_CASSLRGTEAFF_TRBJ1-1	8	2	0.277336534
TRBV7-2_CASSLEGNQPQHF_TRBJ1-5	8	2	0.267906664
TRBV7-2_CASSLTGGNQPQHF_TRBJ1-5	8	2	0.259647433
TRBV7-2_CASSPSTDTQYF_TRBJ2-3	8	2	0.257460968
TRBV7-9_CASSLGGSYEQYF_TRBJ2-7	8	2	0.263433641
TRBV12-3_CASSFGTEAFF_TRBJ1-1	11	3	0.217453274
TRBV18_CASSPGTQETQYF_TRBJ2-5	11	3	0.230506792
TRBV18_CASSPKETQYF_TRBJ2-5	11	3	0.209861396
TRBV3-1_CASSQDRDQPQHF_TRBJ1-5	11	3	0.23713183
TRBV5-1_CASSLAGDTQYF_TRBJ2-3	11	3	0.233292302
TRBV5-1_CASSLGGSTDTQYF_TRBJ2-3	11	3	0.223289931
TRBV5-6_CASSLQETQYF_TRBJ2-5	11	3	0.2305073
TRBV6-2_CASSYGETQYF_TRBJ2-5	11	3	0.22675145
TRBV10-3_CAISESGETQYF_TRBJ2-5	7	2	0.334260677
TRBV11-2_CASSLAYEQYF_TRBJ2-7	7	2	0.364092067
TRBV11-3_CASSLGGSSYNEQFF_TRBJ2-1	7	2	0.342292654
TRBV12-3_CASSLGGNTIYF_TRBJ1-3	7	2	0.338652301
TRBV12-3_CASSLGSNTEAFF_TRBJ1-1	7	2	0.357580574
TRBV12-3_CASSLSSYEQYF_TRBJ2-7	7	2	0.348922372
TRBV12-3_CASSRTGGNQPQHF_TRBJ1-5	7	2	0.329132496
TRBV12-3_CASSSNYGYTF_TRBJ1-2	7	2	0.339982245
TRBV14_CASSQGLNTEAFF_TRBJ1-1	7	2	0.336540766
TRBV18_CASSPGQNEKLFF_TRBJ1-4	7	2	0.347578654
TRBV18_CASSPREETQYF_TRBJ2-5	7	2	0.347724152
TRBV18_CASSPSGSSYNEQFF_TRBJ2-1	7	2	0.338450858
TRBV18_CASSPVNTEAFF_TRBJ1-1	7	2	0.349286761
TRBV20-1_CSAGTSGYNEQFF_TRBJ2-1	7	2	0.356783406
TRBV20-1_CSARAGGETQYF_TRBJ2-5	7	2	0.333296739
TRBV20-1_CSAREREYEQYF_TRBJ2-7	7	2	0.370194779
TRBV20-1_CSARGDNEQFF_TRBJ2-1	7	2	0.346952393
TRBV20-1_CSARGGGQPQHF_TRBJ1-5	7	2	0.337305276
TRBV20-1_CSARGTDTQYF_TRBJ2-3	7	2	0.351300114
TRBV20-1_CSARLAGSTDTQYF_TRBJ2-3	7	2	0.328003027
TRBV20-1_CSARQGANTEAFF_TRBJ1-1	7	2	0.344998639
TRBV20-1_CSARTGNSNQPQHF_TRBJ1-5	7	2	0.347732135
TRBV20-1_CSARTGNTIYF_TRBJ1-3	7	2	0.35407058
TRBV20-1_CSARTGVGYTF_TRBJ1-2	7	2	0.353276258
TRBV20-1_CSARVGGSYEQYF_TRBJ2-7	7	2	0.344459978
TRBV28_CASSFGGNTEAFF_TRBJ1-1	7	2	0.335780435
TRBV28_CASSLGYSNQPQHF_TRBJ1-5	7	2	0.353674013
TRBV28_CASSSNQPQHF_TRBJ1-5	7	2	0.3367326
TRBV3-1_CASSQASYEQYF_TRBJ2-7	7	2	0.346173564
TRBV3-1_CASSQGGTDTQYF_TRBJ2-3	7	2	0.344223679
TRBV3-1_CASSQVETQYF_TRBJ2-5	7	2	0.363685014
TRBV5-1_CASSLAANTGELFF_TRBJ2-2	7	2	0.344611112
TRBV5-1_CASSLAGSSYEQYF_TRBJ2-7	7	2	0.34539263
TRBV5-1_CASSLEGNTIYF_TRBJ1-3	7	2	0.359558855
TRBV5-1_CASSLGAAQETQYF_TRBJ2-5	7	2	0.353674003
TRBV5-1_CASSLGGNEQFF_TRBJ2-1	7	2	0.358055101
TRBV5-1_CASSLGNEQFF_TRBJ2-1	7	2	0.349293416
TRBV5-1_CASSLGQGSYNEQFF_TRBJ2-1	7	2	0.362071559
TRBV5-1_CASSLSQETQYF_TRBJ2-5	7	2	0.35089096
TRBV5-1_CASSLTGGTGELFF_TRBJ2-2	7	2	0.345791497
TRBV5-1_CASSLTVNTEAFF_TRBJ1-1	7	2	0.349327345
TRBV5-1_CASSLVGGTEAFF_TRBJ1-1	7	2	0.341912505
TRBV5-1_CASSLYQETQYF_TRBJ2-5	7	2	0.351689208
TRBV5-1_CASSSGTSTDTQYF_TRBJ2-3	7	2	0.349286451
TRBV5-6_CASSLAGGYEQYF_TRBJ2-7	7	2	0.35925484
TRBV6-1_CASSEGYEQYF_TRBJ2-7	7	2	0.343835882
TRBV6-5_CASSYGSNQPQHF_TRBJ1-5	7	2	0.33653911
TRBV7-2_CASSFTDTQYF_TRBJ2-3	7	2	0.333676927
TRBV7-2_CASSLAGRGETQYF_TRBJ2-5	7	2	0.355201526
TRBV7-2_CASSLAGSSYNEQFF_TRBJ2-1	7	2	0.348937763
TRBV7-2_CASSLAVNTEAFF_TRBJ1-1	7	2	0.36692812
TRBV7-9_CASSLGGNEQFF_TRBJ2-1	7	2	0.329131901
TRBV7-9_CASSLQGYEQYF_TRBJ2-7	7	2	0.341729758
TRBV9_CASSVAGELFF_TRBJ2-2	7	2	0.362093956
TRBV9_CASSVAGGTEAFF_TRBJ1-1	7	2	0.359572976
TRBV9_CASSVAGNTGELFF_TRBJ2-2	7	2	0.348934618
TRBV3-1_CASSQGYEQYF_TRBJ2-7	17	5	0.178650012
TRBV20-1_CSARTGNTEAFF_TRBJ1-1	10	3	0.278852009
TRBV20-1_CSARTSGSYEQYF_TRBJ2-7	10	3	0.290694196
TRBV5-1_CASSLAGGQETQYF_TRBJ2-5	10	3	0.298279702
TRBV5-1_CASSLAGGYEQYF_TRBJ2-7	10	3	0.303531365
TRBV18_CASSPGRNTEAFF_TRBJ1-1	13	4	0.25017663
TRBV5-1_CASSLAGGTEAFF_TRBJ1-1	13	4	0.248953246
TRBV5-1_CASSLEVNTEAFF_TRBJ1-1	13	4	0.254083082
TRBV19_CASSIGGTEAFF_TRBJ1-1	16	5	0.229559122
TRBV5-6_CASSLGETQYF_TRBJ2-5	16	5	0.215600494
TRBV5-1_CASSLSTDTQYF_TRBJ2-3	19	6	0.198314843
TRBV5-1_CASSLGQNTEAFF_TRBJ1-1	18	6	0.242600994
TRBV9_CASSVGGSSYNEQFF_TRBJ2-1	18	6	NA
TRBV20-1_CSARGETQYF_TRBJ2-5	12	4	0.312816444
TRBV28_CASSLNTEAFF_TRBJ1-1	12	4	0.323210644
TRBV5-1_CASSLGQMNTEAFF_TRBJ1-1	12	4	0.322335185
TRBV6-5_CASSYGYEQYF_TRBJ2-7	12	4	0.324960505
TRBV5-1_CASSLGGTDTQYF_TRBJ2-3	15	5	0.294608378
TRBV6-6_CASSYSGLAGVYNEQFF_TRBJ2-1	15	5	0.287873037
TRBV12-3_CASSLGQPQHF_TRBJ1-5	9	3	0.389935875
TRBV12-3_CASSLTGGNQPQHF_TRBJ1-5	9	3	0.383940677
TRBV18_CASSPGPNTEAFF_TRBJ1-1	9	3	0.372550668
TRBV18_CASSPGQDYGYTF_TRBJ1-2	9	3	0.355784341
TRBV18_CASSPPNQPQHF_TRBJ1-5	9	3	0.375666767
TRBV3-1_CASSQGGEQYF_TRBJ2-7	9	3	0.375031648
TRBV5-1_CASSFSTDTQYF_TRBJ2-3	9	3	0.369305234
TRBV5-1_CASSLGLNTEAFF_TRBJ1-1	9	3	0.380764163
TRBV5-1_CASSLGQGNEKLFF_TRBJ1-4	9	3	0.358888313
TRBV5-1_CASSLRGGTEAFF_TRBJ1-1	9	3	0.363754937
TRBV10-3_CAISEGNQPQHF_TRBJ1-5	6	2	0.447391523
TRBV11-2_CASSLGGNTIYF_TRBJ1-3	6	2	0.451108697
TRBV11-2_CASSSYEQYF_TRBJ2-7	6	2	0.447854958
TRBV12-3_CASSLGNEQFF_TRBJ2-1	6	2	0.461896384
TRBV15_CATSRDRGPYEQYF_TRBJ2-7	6	2	0.459072866
TRBV18_CASSPADTQYF_TRBJ2-3	6	2	0.449247606
TRBV18_CASSPDTGELFF_TRBJ2-2	6	2	0.43924894
TRBV18_CASSPGGNYGYTF_TRBJ1-2	6	2	0.445077578
TRBV18_CASSPGPNTGELFF_TRBJ2-2	6	2	0.442777341
TRBV18_CASSPGQAYEQYF_TRBJ2-7	6	2	0.461555206
TRBV18_CASSPGQDTEAFF_TRBJ1-1	6	2	0.448783359
TRBV18_CASSPGTEETQYF_TRBJ2-5	6	2	0.458597583
TRBV18_CASSPGTNEKLFF_TRBJ1-4	6	2	0.46425986
TRBV18_CASSPGYQETQYF_TRBJ2-5	6	2	0.44607683
TRBV18_CASSPLAGGTDTQYF_TRBJ2-3	6	2	0.466286227
TRBV18_CASSPNTGELFF_TRBJ2-2	6	2	0.46058973
TRBV18_CASSPPGGNTEAFF_TRBJ1-1	6	2	0.434228804
TRBV18_CASSPPTDTQYF_TRBJ2-3	6	2	0.437721223
TRBV18_CASSPQGGTEAFF_TRBJ1-1	6	2	0.459177153
TRBV18_CASSPTGGNTEAFF_TRBJ1-1	6	2	0.463421665
TRBV20-1_CSAPGQGNQPQHF_TRBJ1-5	6	2	0.437270693
TRBV20-1_CSARDGREQYF_TRBJ2-7	6	2	0.450757011
TRBV20-1_CSARDLGNTEAFF_TRBJ1-1	6	2	0.450643113
TRBV20-1_CSARDRGNTGELFF_TRBJ2-2	6	2	0.463314507
TRBV20-1_CSAREETQYF_TRBJ2-5	6	2	0.451252532
TRBV20-1_CSAREGGTEAFF_TRBJ1-1	6	2	0.442770701
TRBV20-1_CSARLAGVTDTQYF_TRBJ2-3	6	2	0.45204092
TRBV20-1_CSARRNTEAFF_TRBJ1-1	6	2	0.459067888
TRBV20-1_CSARTGGYEQYF_TRBJ2-7	6	2	0.462500293
TRBV20-1_CSARTGSSYNSPLHF_TRBJ1-6	6	2	0.454956077
TRBV20-1_CSARTSGGTDTQYF_TRBJ2-3	6	2	0.43909479
TRBV20-1_CSARTSGRTDTQYF_TRBJ2-3	6	2	0.451574501
TRBV20-1_CSARVGGNQPQHF_TRBJ1-5	6	2	0.440012308
TRBV20-1_CSARVSGANVLTF_TRBJ2-6	6	2	0.449712341
TRBV20-1_CSASGSTDTQYF_TRBJ2-3	6	2	0.455312385
TRBV20-1_CSASQGNTEAFF_TRBJ1-1	6	2	0.453554108
TRBV20-1_CSASRGTGELFF_TRBJ2-2	6	2	0.450292519
TRBV20-1_CSASRVNTEAFF_TRBJ1-1	6	2	0.445084853
TRBV27_CASSLSGGSYEQYF_TRBJ2-7	6	2	0.434227802
TRBV27_CASSLYNEQFF_TRBJ2-1	6	2	0.46200337
TRBV28_CASSFVSGTDTQYF_TRBJ2-3	6	2	0.460480949
TRBV28_CASSLAGGETQYF_TRBJ2-5	6	2	0.447391163
TRBV28_CASSLRTEAFF_TRBJ1-1	6	2	0.438636857
TRBV28_CASSLSGYEQYF_TRBJ2-7	6	2	0.446928129
TRBV28_CASSLTNQPQHF_TRBJ1-5	6	2	0.468163035
TRBV28_CASSSYEQYF_TRBJ2-7	6	2	0.458127498
TRBV2_CASSEPFTDTQYF_TRBJ2-3	6	2	0.44553963
TRBV3-1_CASSQGRGTEAFF_TRBJ1-1	6	2	0.471947076
TRBV30_CAWSGNTEAFF_TRBJ1-1	6	2	0.444272038
TRBV30_CAWSRDSNQPQHF_TRBJ1-5	6	2	0.454851083
TRBV30_CAWSVQGNQPQHF_TRBJ1-5	6	2	0.450642981
TRBV4-1_CASSQGGLAGVGTGELFF_TRBJ2-2	6	2	0.467686687
TRBV5-1_CASSFGTEAFF_TRBJ1-1	6	2	0.45531219
TRBV5-1_CASSIQETQYF_TRBJ2-5	6	2	0.448899142
TRBV5-1_CASSLAGDSNQPQHF_TRBJ1-5	6	2	0.43377347
TRBV5-1_CASSLAGGPYNEQFF_TRBJ2-1	6	2	0.449827585
TRBV5-1_CASSLAGNQPQHF_TRBJ1-5	6	2	0.456360775
TRBV5-1_CASSLARETQYF_TRBJ2-5	6	2	0.448783183
TRBV5-1_CASSLDRSSGNTIYF_TRBJ1-3	6	2	0.436508221
TRBV5-1_CASSLDSSTDTQYF_TRBJ2-3	6	2	0.455780595
TRBV5-1_CASSLEAGNTEAFF_TRBJ1-1	6	2	0.458237052
TRBV5-1_CASSLEQETQYF_TRBJ2-5	6	2	0.461534083
TRBV5-1_CASSLGGGQETQYF_TRBJ2-5	6	2	0.442770631
TRBV5-1_CASSLGGSYNEQFF_TRBJ2-1	6	2	0.45495579
TRBV5-1_CASSLGGYSNQPQHF_TRBJ1-5	6	2	0.451244427
TRBV5-1_CASSLGSYNEQFF_TRBJ2-1	6	2	0.465283144
TRBV5-1_CASSLGTGDSPLHF_TRBJ1-6	6	2	0.453441013
TRBV5-1_CASSLGTNTEAFF_TRBJ1-1	6	2	0.43680702
TRBV5-1_CASSLLGNTEAFF_TRBJ1-1	6	2	0.460481077
TRBV5-1_CASSLLGYEQYF_TRBJ2-7	6	2	0.426539742
TRBV5-1_CASSLTGATNEKLFF_TRBJ1-4	6	2	0.458237416
TRBV5-1_CASSLTGLNTEAFF_TRBJ1-1	6	2	0.449827603
TRBV5-1_CASSLVGSGANVLTF_TRBJ2-6	6	2	0.449247733
TRBV5-1_CASSPSGSSYNEQFF_TRBJ2-1	6	2	0.440012158
TRBV5-4_CASSLNTEAFF_TRBJ1-1	6	2	0.436962045
TRBV5-4_CASSLRGTDTQYF_TRBJ2-3	6	2	0.436806995
TRBV5-6_CASSLGQGYEQYF_TRBJ2-7	6	2	0.452040706
TRBV5-6_CASSLSSYEQYF_TRBJ2-7	6	2	0.441969599
TRBV6-2_CASSYGYEQYF_TRBJ2-7	6	2	0.460581187
TRBV6-2_CASSYLETQYF_TRBJ2-5	6	2	0.444153854
TRBV6-4_CASSDRNTGELFF_TRBJ2-2	6	2	0.447971194
TRBV6-5_CASSYSGEQYF_TRBJ2-7	6	2	0.427891354
TRBV6-5_CASSYSGGNTEAFF_TRBJ1-1	6	2	0.443385849
TRBV6-5_CASSYSGSNQPQHF_TRBJ1-5	6	2	0.445539451
TRBV6-5_CASSYSGTGELFF_TRBJ2-2	6	2	0.459067879
TRBV6-5_CASSYSLNTEAFF_TRBJ1-1	6	2	NA
TRBV6-5_CASSYSMNTEAFF_TRBJ1-1	6	2	0.456723508
TRBV6-5_CASSYSRGTEAFF_TRBJ1-1	6	2	0.447507336
TRBV6-5_CASSYSSGGKLFF_TRBJ1-4	6	2	0.449363155
TRBV6-6_CASSYTDTQYF_TRBJ2-3	6	2	0.466294257
TRBV7-2_CASSLAGGRETQYF_TRBJ2-5	6	2	0.4515745
TRBV7-2_CASSLEDTQYF_TRBJ2-3	6	2	0.449363082
TRBV7-2_CASSLGPYEQYF_TRBJ2-7	6	2	0.435893917
TRBV7-2_CASSLVETQYF_TRBJ2-5	6	2	0.451222947
TRBV7-2_CASSLVGETQYF_TRBJ2-5	6	2	0.449712514
TRBV7-2_CASSLYNEQFF_TRBJ2-1	6	2	0.461061087
TRBV7-6_CASSPGPNYEQYF_TRBJ2-7	6	2	0.44139688
TRBV7-9_CASSFGETQYF_TRBJ2-5	6	2	0.447044534
TRBV7-9_CASSLAGYEQYF_TRBJ2-7	6	2	0.462004541
TRBV7-9_CASSLGDEQYF_TRBJ2-7	6	2	0.460589642
TRBV7-9_CASSLNEQFF_TRBJ2-1	6	2	0.452507173
TRBV7-9_CASSPGRSSYNEQFF_TRBJ2-1	6	2	0.46568846
TRBV9_CASSVASGGTDTQYF_TRBJ2-3	6	2	0.446465122
TRBV9_CASSVGDRGYEQYF_TRBJ2-7	6	2	0.452040719
TRBV9_CASSVGGTEAFF_TRBJ1-1	6	2	0.449712487
TRBV9_CASSVGLAGGTDTQYF_TRBJ2-3	6	2	0.446935071
TRBV3-1_CASSQETQYF_TRBJ2-5	22	8	0.268201826
TRBV11-3_CASSLGGNTEAFF_TRBJ1-1	11	4	0.381441372
TRBV18_CASSPGGETQYF_TRBJ2-5	11	4	0.394533173
TRBV18_CASSPGSNQPQHF_TRBJ1-5	11	4	0.398843117
TRBV3-1_CASSQTYEQYF_TRBJ2-7	11	4	0.383063328
TRBV5-1_CASSYQETQYF_TRBJ2-5	11	4	0.407543109
TRBV6-5_CASSYSGNTEAFF_TRBJ1-1	11	4	0.38762792
TRBV7-2_CASSLAYEQYF_TRBJ2-7	11	4	0.390907194
TRBV7-6_CASSLGETQYF_TRBJ2-5	11	4	0.385015836
TRBV5-1_CASSLGQETQYF_TRBJ2-5	19	7	0.314277234
TRBV12-3_CASSSQETQYF_TRBJ2-5	8	3	0.453293439
TRBV18_CASSPGQGTEAFF_TRBJ1-1	8	3	0.46713401
TRBV18_CASSPQGGNTEAFF_TRBJ1-1	8	3	0.466728558
TRBV20-1_CSASGSSYNEQFF_TRBJ2-1	8	3	0.473903059
TRBV24-1_CATSDSNQPQHF_TRBJ1-5	8	3	0.460936702
TRBV29-1_CSVGGETQYF_TRBJ2-5	8	3	0.46106471
TRBV5-1_CASSLAGGRETQYF_TRBJ2-5	8	3	0.462140705
TRBV5-1_CASSLAGGTDTQYF_TRBJ2-3	8	3	0.469166122
TRBV5-1_CASSLEGDQPQHF_TRBJ1-5	8	3	0.459452943
TRBV5-1_CASSLEGNQPQHF_TRBJ1-5	8	3	0.451303622
TRBV5-1_CASSLGLAGADTQYF_TRBJ2-3	8	3	0.453436358
TRBV5-1_CASSLGQSTDTQYF_TRBJ2-3	8	3	0.472835626
TRBV5-1_CASSLVGETQYF_TRBJ2-5	8	3	0.457844278
TRBV5-4_CASSLDRNTEAFF_TRBJ1-1	8	3	0.457042318
TRBV5-4_CASSLGGSYEQYF_TRBJ2-7	8	3	0.49177532
TRBV5-6_CASSLRGNEQFF_TRBJ2-1	8	3	0.477721785
TRBV6-1_CASSELAGGYNEQFF_TRBJ2-1	8	3	0.47120351
TRBV6-5_CASSYGNTEAFF_TRBJ1-1	8	3	0.471074864
TRBV6-5_CASSYRGNTEAFF_TRBJ1-1	8	3	0.455837448
TRBV7-2_CASSLGGNQPQHF_TRBJ1-5	8	3	0.476107031
TRBV7-9_CASSSDSYEQYF_TRBJ2-7	8	3	0.47324301
TRBV9_CASSVAGSTDTQYF_TRBJ2-3	8	3	0.469451909
TRBV12-3_CASSLGDTQYF_TRBJ2-3	10	4	0.478490955
TRBV18_CASSPSETQYF_TRBJ2-5	10	4	0.47700076
TRBV5-1_CASSLAGTDTQYF_TRBJ2-3	10	4	0.484707528
TRBV5-1_CASSLEGGNQPQHF_TRBJ1-5	10	4	0.450783581
TRBV5-1_CASSLGGSSYNEQFF_TRBJ2-1	10	4	0.456834815
TRBV11-2_CASSFQETQYF_TRBJ2-5	5	2	0.562413109
TRBV11-2_CASSLAGNYGYTF_TRBJ1-2	5	2	0.573381836
TRBV11-2_CASSLEGYGYTF_TRBJ1-2	5	2	0.565522001
TRBV11-2_CASSLGSYEQYF_TRBJ2-7	5	2	0.542278062
TRBV11-2_CASSLRETQYF_TRBJ2-5	5	2	0.566113768
TRBV11-2_CASSLVGYEQYF_TRBJ2-7	5	2	0.570811869
TRBV11-2_CASSPSYEQYF_TRBJ2-7	5	2	0.570240487
TRBV11-2_CASSSSTDTQYF_TRBJ2-3	5	2	0.549513052
TRBV11-3_CASSLGTGELFF_TRBJ2-2	5	2	0.573936648
TRBV12-3_CASSFGDTQYF_TRBJ2-3	5	2	0.565055452
TRBV12-3_CASSFGGTEAFF_TRBJ1-1	5	2	0.564922701
TRBV12-3_CASSFGNQPQHF_TRBJ1-5	5	2	0.573931415
TRBV12-3_CASSLGGDQPQHF_TRBJ1-5	5	2	0.581835959
TRBV12-3_CASSLGGELFF_TRBJ2-2	5	2	0.573905028
TRBV12-3_CASSLGQGTEAFF_TRBJ1-1	5	2	0.581307431
TRBV12-3_CASSLNYGYTF_TRBJ1-2	5	2	0.590223943
TRBV12-3_CASSLRGNTEAFF_TRBJ1-1	5	2	0.562944645
TRBV12-3_CASSLSSGNTIYF_TRBJ1-3	5	2	0.551016047
TRBV12-3_CASSLTGNQPQHF_TRBJ1-5	5	2	0.570252232
TRBV12-3_CASSLTYEQYF_TRBJ2-7	5	2	0.544344984
TRBV12-3_CASSLVGNTEAFF_TRBJ1-1	5	2	0.572337094
TRBV12-3_CASSPTGGNQPQHF_TRBJ1-5	5	2	0.579151198
TRBV12-3_CASSRNTGELFF_TRBJ2-2	5	2	0.572856908
TRBV15_CATSRDLNTEAFF_TRBJ1-1	5	2	0.577579538
TRBV18_CASSLQANTEAFF_TRBJ1-1	5	2	0.559820644
TRBV18_CASSPDKNYGYTF_TRBJ1-2	5	2	0.58235935
TRBV18_CASSPDRAGNTIYF_TRBJ1-3	5	2	0.563818021
TRBV18_CASSPGGGNQPQHF_TRBJ1-5	5	2	0.581256957
TRBV18_CASSPGLNQPQHF_TRBJ1-5	5	2	0.578592228
TRBV18_CASSPGMNTEAFF_TRBJ1-1	5	2	0.570244701
TRBV18_CASSPGPQETQYF_TRBJ2-5	5	2	0.587616823
TRBV18_CASSPGQNQPQHF_TRBJ1-5	5	2	0.57600523
TRBV18_CASSPGRSSYEQYF_TRBJ2-7	5	2	0.561892379
TRBV18_CASSPGTAQETQYF_TRBJ2-5	5	2	0.58703764
TRBV18_CASSPGVGETQYF_TRBJ2-5	5	2	0.584414863
TRBV18_CASSPGVGNQPQHF_TRBJ1-5	5	2	0.58124246
TRBV18_CASSPLSTDTQYF_TRBJ2-3	5	2	0.562413407
TRBV18_CASSPNSYEQYF_TRBJ2-7	5	2	0.557221168
TRBV18_CASSPPGADTQYF_TRBJ2-3	5	2	0.574439533
TRBV18_CASSPPGGYEQYF_TRBJ2-7	5	2	0.572324951
TRBV18_CASSPQGAGTEAFF_TRBJ1-1	5	2	0.558274227
TRBV18_CASSPQGENTEAFF_TRBJ1-1	5	2	0.583920972
TRBV18_CASSPSSSYEQYF_TRBJ2-7	5	2	0.561892597
TRBV18_CASSPTGDTQYF_TRBJ2-3	5	2	0.582350518
TRBV18_CASSPTQETQYF_TRBJ2-5	5	2	0.561367969
TRBV19_CASSIADTQYF_TRBJ2-3	5	2	0.571720463
TRBV19_CASSIDSNQPQHF_TRBJ1-5	5	2	0.572357265
TRBV19_CASSIGSTDTQYF_TRBJ2-3	5	2	0.579668967
TRBV19_CASSIGTAYEQYF_TRBJ2-7	5	2	0.581780862
TRBV19_CASSIGYNEQFF_TRBJ2-1	5	2	0.567098646
TRBV19_CASSINSNQPQHF_TRBJ1-5	5	2	0.55877018
TRBV19_CASSIQETQYF_TRBJ2-5	5	2	0.577078025
TRBV19_CASSISSNQPQHF_TRBJ1-5	5	2	0.577053547
TRBV20-1_CSAPGQGDTEAFF_TRBJ1-1	5	2	0.570302931
TRBV20-1_CSARAGGNTGELFF_TRBJ2-2	5	2	0.577053775
TRBV20-1_CSARAGNQPQHF_TRBJ1-5	5	2	0.543943378
TRBV20-1_CSARASGTDTQYF_TRBJ2-3	5	2	0.567646299
TRBV20-1_CSARDGYEQYF_TRBJ2-7	5	2	0.549015045
TRBV20-1_CSARDRGNYGYTF_TRBJ1-2	5	2	0.555150078
TRBV20-1_CSARDRGYGYTF_TRBJ1-2	5	2	0.567096002
TRBV20-1_CSAREGDQPQHF_TRBJ1-5	5	2	0.568668377
TRBV20-1_CSAREGGSNQPQHF_TRBJ1-5	5	2	0.572858868
TRBV20-1_CSAREGSNQPQHF_TRBJ1-5	5	2	0.585468015
TRBV20-1_CSARGADTQYF_TRBJ2-3	5	2	0.564585312
TRBV20-1_CSARGPNQPQHF_TRBJ1-5	5	2	0.558780054
TRBV20-1_CSARGTSDYEQYF_TRBJ2-7	5	2	0.589693779
TRBV20-1_CSARGYNEQFF_TRBJ2-1	5	2	0.579151122
TRBV20-1_CSARLAGTDTQYF_TRBJ2-3	5	2	0.579151884
TRBV20-1_CSARPRNTEAFF_TRBJ1-1	5	2	0.54955798
TRBV20-1_CSARQGAGQPQHF_TRBJ1-5	5	2	0.551599467
TRBV20-1_CSARRGMNTEAFF_TRBJ1-1	5	2	0.559872072
TRBV20-1_CSARTGGQETQYF_TRBJ2-5	5	2	0.567686859
TRBV20-1_CSARTGQETQYF_TRBJ2-5	5	2	0.577049638
TRBV20-1_CSARTGSNQPQHF_TRBJ1-5	5	2	0.558320781
TRBV20-1_CSASDSNQPQHF_TRBJ1-5	5	2	0.570761644
TRBV20-1_CSASGDSNQPQHF_TRBJ1-5	5	2	0.571563776
TRBV20-1_CSASGNEQFF_TRBJ2-1	5	2	0.575485782
TRBV20-1_CSASQGGTEAFF_TRBJ1-1	5	2	0.574431626
TRBV20-1_CSASRGETQYF_TRBJ2-5	5	2	0.563466241
TRBV20-1_CSASRGTEAFF_TRBJ1-1	5	2	0.576005861
TRBV27_CASSFGTGELFF_TRBJ2-2	5	2	0.567080741
TRBV27_CASSFRGNTEAFF_TRBJ1-1	5	2	0.53825583
TRBV27_CASSLGQNYGYTF_TRBJ1-2	5	2	0.592866806
TRBV27_CASSLLGTDTQYF_TRBJ2-3	5	2	0.571286443
TRBV27_CASSLRGETQYF_TRBJ2-5	5	2	0.558258636
TRBV27_CASSLSGGNQPQHF_TRBJ1-5	5	2	0.577049408
TRBV27_CASSPGTSGYNEQFF_TRBJ2-1	5	2	0.574952234
TRBV28_CASSFLYEQYF_TRBJ2-7	5	2	0.559302653
TRBV28_CASSLGGTEAFF_TRBJ1-1	5	2	0.567100718
TRBV28_CASSLGGYGYTF_TRBJ1-2	5	2	0.571346477
TRBV28_CASSLGQPQHF_TRBJ1-5	5	2	0.571323918
TRBV28_CASSLGYGYTF_TRBJ1-2	5	2	0.584975368
TRBV28_CASSLSNQPQHF_TRBJ1-5	5	2	0.556432657
TRBV28_CASSLVNQPQHF_TRBJ1-5	5	2	0.552038393
TRBV28_CASSPNTEAFF_TRBJ1-1	5	2	0.57865231
TRBV28_CASSSRYEQYF_TRBJ2-7	5	2	0.554646572
TRBV28_CASSSTDTQYF_TRBJ2-3	5	2	0.573898649
TRBV29-1_CSVEGGTDTQYF_TRBJ2-3	5	2	0.557748881
TRBV29-1_CSVERNTEAFF_TRBJ1-1	5	2	0.567100243
TRBV2_CASRDSNQPQHF_TRBJ1-5	5	2	0.57127818
TRBV3-1_CASSLYNEQFF_TRBJ2-1	5	2	0.574467098
TRBV3-1_CASSPGQGYEQYF_TRBJ2-7	5	2	0.564493224
TRBV3-1_CASSQAETQYF_TRBJ2-5	5	2	0.55860086
TRBV3-1_CASSQAGGNTEAFF_TRBJ1-1	5	2	0.551019245
TRBV3-1_CASSQDRVSGNTIYF_TRBJ1-3	5	2	0.555149949
TRBV3-1_CASSQGTGELFF_TRBJ2-2	5	2	0.569191958
TRBV3-1_CASSQGTYEQYF_TRBJ2-7	5	2	0.594395842
TRBV3-1_CASSQNTEAFF_TRBJ1-1	5	2	0.565045791
TRBV3-1_CASSQTGTGELFF_TRBJ2-2	5	2	0.551532232
TRBV3-1_CASSQVDYEQYF_TRBJ2-7	5	2	0.566068128
TRBV3-1_CASSQVPDTQYF_TRBJ2-3	5	2	0.578104332
TRBV3-1_CASSQVPYEQYF_TRBJ2-7	5	2	0.561891387
TRBV3-1_CASSQVTDTQYF_TRBJ2-3	5	2	0.552061103
TRBV3-1_CASSQVTGELFF_TRBJ2-2	5	2	0.578624895
TRBV30_CAWGRDRPYGYTF_TRBJ1-2	5	2	0.570761537
TRBV30_CAWSRDRPYGYTF_TRBJ1-2	5	2	0.565020957
TRBV30_CAWSVGGYEQYF_TRBJ2-7	5	2	0.570256988
TRBV4-1_CASSQGYEQYF_TRBJ2-7	5	2	0.581310149
TRBV5-1_CASSFGETQYF_TRBJ2-5	5	2	0.578097885
TRBV5-1_CASSLAGNQETQYF_TRBJ2-5	5	2	0.567145657
TRBV5-1_CASSLAGNTGELFF_TRBJ2-2	5	2	0.571279074
TRBV5-1_CASSLATGNTEAFF_TRBJ1-1	5	2	0.572860729
TRBV5-1_CASSLDRANTEAFF_TRBJ1-1	5	2	0.577565697
TRBV5-1_CASSLDRGGTEAFF_TRBJ1-1	5	2	0.567107635
TRBV5-1_CASSLDRGTEAFF_TRBJ1-1	5	2	0.569188088
TRBV5-1_CASSLEGNSGNTIYF_TRBJ1-3	5	2	0.583383261
TRBV5-1_CASSLGQANTGELFF_TRBJ2-2	5	2	0.569766254
TRBV5-1_CASSLGQGAYNEQFF_TRBJ2-1	5	2	0.537163348
TRBV5-1_CASSLGQGDQPQHF_TRBJ1-5	5	2	0.588144519
TRBV5-1_CASSLGQGGSPLHF_TRBJ1-6	5	2	0.566562284
TRBV5-1_CASSLGQGGTGELFF_TRBJ2-2	5	2	0.559312573
TRBV5-1_CASSLGQNTDTQYF_TRBJ2-3	5	2	0.566065653
TRBV5-1_CASSLGRSTDTQYF_TRBJ2-3	5	2	0.558775826
TRBV5-1_CASSLGTANTEAFF_TRBJ1-1	5	2	0.570272652
TRBV5-1_CASSLGTGNYGYTF_TRBJ1-2	5	2	0.576517587
TRBV5-1_CASSLGTGYGYTF_TRBJ1-2	5	2	0.56241198
TRBV5-1_CASSLGTQETQYF_TRBJ2-5	5	2	0.561413633
TRBV5-1_CASSLQENTEAFF_TRBJ1-1	5	2	0.564495344
TRBV5-1_CASSLSGDYGYTF_TRBJ1-2	5	2	0.555667956
TRBV5-1_CASSLVLNTEAFF_TRBJ1-1	5	2	0.569697177
TRBV5-1_CASSPGLAGSTDTQYF_TRBJ2-3	5	2	0.568698572
TRBV5-1_CASSPGPQETQYF_TRBJ2-5	5	2	0.554636496
TRBV5-1_CASSPGQGNSPLHF_TRBJ1-6	5	2	0.576561674
TRBV5-1_CASSPGTGGTEAFF_TRBJ1-1	5	2	0.5760018
TRBV5-1_CASSPGTGQETQYF_TRBJ2-5	5	2	0.560302977
TRBV5-1_CASSSGQGNTEAFF_TRBJ1-1	5	2	0.568178478
TRBV5-1_CASSSTGNTEAFF_TRBJ1-1	5	2	0.578627834
TRBV5-4_CASSFSTDTQYF_TRBJ2-3	5	2	0.559823028
TRBV5-4_CASSLGGTEAFF_TRBJ1-1	5	2	0.568489563
TRBV5-4_CASSLGGTNEKLFF_TRBJ1-4	5	2	0.57658138
TRBV5-4_CASSLGQGYEQYF_TRBJ2-7	5	2	0.580728143
TRBV5-4_CASSLQETQYF_TRBJ2-5	5	2	0.581779685
TRBV5-5_CASSLGGEETQYF_TRBJ2-5	5	2	0.552017183
TRBV5-5_CASSLGGTEAFF_TRBJ1-1	5	2	0.570761766
TRBV5-6_CASSLGGSSYNEQFF_TRBJ2-1	5	2	0.584434151
TRBV5-6_CASSLGPYEQYF_TRBJ2-7	5	2	0.573380842
TRBV5-6_CASSLGQGAYEQYF_TRBJ2-7	5	2	0.546375993
TRBV5-6_CASSLGTYEQYF_TRBJ2-7	5	2	0.564501785
TRBV6-1_CASNPTGSNQPQHF_TRBJ1-5	5	2	0.568168202
TRBV6-1_CASSEAGGYGYTF_TRBJ1-2	5	2	0.570779449
TRBV6-1_CASSEGNQPQHF_TRBJ1-5	5	2	0.563451786
TRBV6-1_CASSEISGNTIYF_TRBJ1-3	5	2	0.571801504
TRBV6-1_CASSGSTDTQYF_TRBJ2-3	5	2	0.565535647
TRBV6-4_CASSDSSGNTGELFF_TRBJ2-2	5	2	0.574426911
TRBV6-5_CASSYGGPNTEAFF_TRBJ1-1	5	2	0.560336408
TRBV6-5_CASSYGTEAFF_TRBJ1-1	5	2	0.591271676
TRBV6-5_CASSYLRTGGGYGYTF_TRBJ1-2	5	2	0.572385929
TRBV6-5_CASSYSGGQETQYF_TRBJ2-5	5	2	0.553089655
TRBV6-5_CASSYSGQLNTEAFF_TRBJ1-1	5	2	0.558333958
TRBV6-5_CASSYSRGNEQFF_TRBJ2-1	5	2	0.571810193
TRBV6-5_CASSYSSGANVLTF_TRBJ2-6	5	2	0.57551295
TRBV6-5_CASSYSTGGYEQYF_TRBJ2-7	5	2	0.569779053
TRBV6-6_CASSPSYEQYF_TRBJ2-7	5	2	0.553091115
TRBV6-6_CASSSQETQYF_TRBJ2-5	5	2	0.562973706
TRBV7-2_CASSLAGGPDTQYF_TRBJ2-3	5	2	0.57393382
TRBV7-2_CASSLARETQYF_TRBJ2-5	5	2	0.569722701
TRBV7-2_CASSLGGDTQYF_TRBJ2-3	5	2	0.576001758
TRBV7-2_CASSLGLNTEAFF_TRBJ1-1	5	2	0.557237283
TRBV7-2_CASSLGQGNTEAFF_TRBJ1-1	5	2	0.565023228
TRBV7-2_CASSLTGNTEAFF_TRBJ1-1	5	2	0.558769686
TRBV7-2_CASSLVGGSNQPQHF_TRBJ1-5	5	2	0.564493909
TRBV7-2_CASSLVRETQYF_TRBJ2-5	5	2	0.575478348
TRBV7-2_CASSSDRNTEAFF_TRBJ1-1	5	2	0.550460689
TRBV7-6_CASSLDSNQPQHF_TRBJ1-5	5	2	0.558776872
TRBV7-6_CASSLGTDTQYF_TRBJ2-3	5	2	0.550507595
TRBV7-9_CASSFGTEAFF_TRBJ1-1	5	2	0.569198486
TRBV7-9_CASSLAADTQYF_TRBJ2-3	5	2	0.561373392
TRBV7-9_CASSLADTQYF_TRBJ2-3	5	2	0.575524188
TRBV7-9_CASSLAGGSYEQYF_TRBJ2-7	5	2	0.579143199
TRBV7-9_CASSLALETQYF_TRBJ2-5	5	2	0.582305861
TRBV7-9_CASSLDSSYEQYF_TRBJ2-7	5	2	0.564503271
TRBV7-9_CASSLGADTQYF_TRBJ2-3	5	2	0.567139855
TRBV7-9_CASSLGDGYTF_TRBJ1-2	5	2	0.569713088
TRBV7-9_CASSLGGQPQHF_TRBJ1-5	5	2	0.570764157
TRBV7-9_CASSLGGSGANVLTF_TRBJ2-6	5	2	0.565570646
TRBV7-9_CASSLGQGGEKLFF_TRBJ1-4	5	2	0.567111781
TRBV7-9_CASSLGSEQYF_TRBJ2-7	5	2	0.563460909
TRBV7-9_CASSLGSTDTQYF_TRBJ2-3	5	2	0.567631428
TRBV7-9_CASSLGTYEQYF_TRBJ2-7	5	2	0.56033323
TRBV7-9_CASSLGYGYTF_TRBJ1-2	5	2	0.58916479
TRBV7-9_CASSLSGNTIYF_TRBJ1-3	5	2	0.588160764
TRBV7-9_CASSLTGTEAFF_TRBJ1-1	5	2	0.570240618
TRBV7-9_CASSPGGYEQYF_TRBJ2-7	5	2	0.585997958
TRBV7-9_CASSPNTEAFF_TRBJ1-1	5	2	0.568674199
TRBV9_CASSAGTSGNTIYF_TRBJ1-3	5	2	0.547402908
TRBV9_CASSDTDTQYF_TRBJ2-3	5	2	0.571809245
TRBV9_CASSVAGGGYEQYF_TRBJ2-7	5	2	0.575513106
TRBV9_CASSVALNTEAFF_TRBJ1-1	5	2	0.560865862
TRBV9_CASSVEVNTEAFF_TRBJ1-1	5	2	0.550513382
TRBV9_CASSVGGGYEQYF_TRBJ2-7	5	2	0.566065664
TRBV9_CASSVGMNTEAFF_TRBJ1-1	5	2	0.561370929
TRBV9_CASSVGPNTEAFF_TRBJ1-1	5	2	0.560332887
TRBV9_CASSVGQMNTEAFF_TRBJ1-1	5	2	0.54691095
TRBV9_CASSVTSTDTQYF_TRBJ2-3	5	2	0.565544135
TRDV2_CACDTGGYASWDTRQMFF_TRDJ3	5	2	0.585460243
TRBV11-2_CASSLGETQYF_TRBJ2-5	17	7	0.429296369
TRBV18_CASSPRETQYF_TRBJ2-5	12	5	0.481017027
TRBV20-1_CSARDSYEQYF_TRBJ2-7	12	5	0.490816855
TRBV5-1_CASSLEGETQYF_TRBJ2-5	12	5	0.46913103
TRBV5-1_CASSLTGNTEAFF_TRBJ1-1	12	5	0.473090403
TRBV7-2_CASSLGLAGGQETQYF_TRBJ2-5	12	5	0.478034079
TRBV9_CASSVGGTDTQYF_TRBJ2-3	12	5	0.482676738
TRBV11-2_CASSLSYEQYF_TRBJ2-7	7	3	0.554771225
TRBV12-3_CASSLGEKLFF_TRBJ1-4	7	3	0.546621826
TRBV12-3_CASSLGQNTEAFF_TRBJ1-1	7	3	0.554446775
TRBV12-3_CASSPGQGYEQYF_TRBJ2-7	7	3	0.573784915
TRBV18_CASSPGLGETQYF_TRBJ2-5	7	3	0.55707458
TRBV18_CASSPGQGYEQYF_TRBJ2-7	7	3	0.559119821
TRBV18_CASSPGTGNQPQHF_TRBJ1-5	7	3	0.547055559
TRBV18_CASSPPGNTEAFF_TRBJ1-1	7	3	0.565230758
TRBV18_CASSPPNTEAFF_TRBJ1-1	7	3	0.56785156
TRBV18_CASSPPSQETQYF_TRBJ2-5	7	3	0.568946988
TRBV18_CASSPQGSGNTIYF_TRBJ1-3	7	3	0.57290476
TRBV19_CASSIGGSGANVLTF_TRBJ2-6	7	3	0.567416353
TRBV19_CASSIGTGSYEQYF_TRBJ2-7	7	3	0.56916544
TRBV20-1_CSARDNEQFF_TRBJ2-1	7	3	0.56741413
TRBV20-1_CSARDRVGNTIYF_TRBJ1-3	7	3	0.537529315
TRBV20-1_CSARGGSSYNEQFF_TRBJ2-1	7	3	0.565670121
TRBV20-1_CSARGSYEQYF_TRBJ2-7	7	3	0.573118897
TRBV27_CASSFNTGELFF_TRBJ2-2	7	3	0.579101509
TRBV28_CASSLAYEQYF_TRBJ2-7	7	3	0.576860836
TRBV28_CASSLYYEQYF_TRBJ2-7	7	3	0.561001318
TRBV28_CASSPPSTDTQYF_TRBJ2-3	7	3	0.570259613
TRBV29-1_CSVGGNTEAFF_TRBJ1-1	7	3	0.575986565
TRBV2_CASSYSGLAGVYNEQFF_TRBJ2-1	7	3	0.553582738
TRBV3-1_CASSQGDTQYF_TRBJ2-3	7	3	0.573548381
TRBV5-1_CASSLGGANTGELFF_TRBJ2-2	7	3	0.568506957
TRBV5-1_CASSLGGLQETQYF_TRBJ2-5	7	3	0.554775174
TRBV5-1_CASSLGGSGANVLTF_TRBJ2-6	7	3	0.57004506
TRBV5-1_CASSLGMNTEAFF_TRBJ1-1	7	3	0.582789133
TRBV5-1_CASSLGQGETQYF_TRBJ2-5	7	3	0.556074808
TRBV5-1_CASSLGQGGDTQYF_TRBJ2-3	7	3	0.581279576
TRBV5-1_CASSLGQGGEQYF_TRBJ2-7	7	3	0.566981434
TRBV6-1_CASSEGTSGSYEQYF_TRBJ2-7	7	3	0.573784809
TRBV6-2_CASSYRENTEAFF_TRBJ1-1	7	3	0.566754048
TRBV6-5_CASSYLGGTEAFF_TRBJ1-1	7	3	0.57223821
TRBV6-5_CASSYSGANVLTF_TRBJ2-6	7	3	0.573344323
TRBV6-5_CASSYSGSGANVLTF_TRBJ2-6	7	3	0.575546062
TRBV7-2_CASSLGGSQETQYF_TRBJ2-5	7	3	0.584108719
TRBV7-9_CASSLGTEAFF_TRBJ1-1	7	3	0.564792695
TRBV7-9_CASSLNTEAFF_TRBJ1-1	7	3	0.571362881
TRBV9_CASSVGGGSYNEQFF_TRBJ2-1	7	3	0.573988114
TRBV9_CASSVGTSGSYEQYF_TRBJ2-7	7	3	0.574867831
TRBV12-3_CASSLGGGTEAFF_TRBJ1-1	9	4	0.559550669
TRBV12-3_CASSLGGSNQPQHF_TRBJ1-5	9	4	0.545823707
TRBV12-3_CASSLGTEAFF_TRBJ1-1	9	4	0.569152501
TRBV18_CASSPGLQETQYF_TRBJ2-5	9	4	0.564539336
TRBV18_CASSPLGETQYF_TRBJ2-5	9	4	NA
TRBV18_CASSPPSSYEQYF_TRBJ2-7	9	4	0.566681651
TRBV18_CASSPYQETQYF_TRBJ2-5	9	4	0.578969053
TRBV20-1_CSARGGSSYEQYF_TRBJ2-7	9	4	0.5743306
TRBV5-1_CASSLDGMNTEAFF_TRBJ1-1	9	4	0.560331251
TRBV5-1_CASSLEGSSYEQYF_TRBJ2-7	9	4	0.555362207
TRBV5-1_CASSLGDSNQPQHF_TRBJ1-5	9	4	0.552675718
TRBV5-1_CASSLGGMNTEAFF_TRBJ1-1	9	4	0.580132062
TRBV6-5_CASSYSRETQYF_TRBJ2-5	9	4	0.56991669
TRBV7-8_CASSLGQAYEQYF_TRBJ2-7	9	4	0.569547616
TRBV12-3_CASSFGETQYF_TRBJ2-5	11	5	0.565231168
TRBV5-1_CASSLAGDTEAFF_TRBJ1-1	11	5	0.576733687
TRBV5-1_CASSLAGGNTEAFF_TRBJ1-1	11	5	0.5728953
TRBV5-1_CASSLKETQYF_TRBJ2-5	11	5	0.570106385
TRBV6-5_CASSYSRNTEAFF_TRBJ1-1	11	5	0.559668546
TRBV18_CASSPTGNTEAFF_TRBJ1-1	13	6	0.569427611
TRBV5-1_CASSLTGGNTEAFF_TRBJ1-1	13	6	0.569108028
TRBV18_CASSPQETQYF_TRBJ2-5	28	13	0.527883408
TRBV7-9_CASSPRGPDTQYF_TRBJ2-3	15	7	0.591274087
TRBV20-1_CSARGNTEAFF_TRBJ1-1	17	8	0.566656229
TRBV5-1_CASSLGGGETQYF_TRBJ2-5	21	10	0.588519717
TRBV5-1_CASSLQETQYF_TRBJ2-5	21	10	0.567561618
TRBV5-1_CASSLADTQYF_TRBJ2-3	12	6	0.650469724
TRBV5-1_CASSLGQGGTEAFF_TRBJ1-1	12	6	NA
TRBV5-1_CASSLGQNYGYTF_TRBJ1-2	12	6	0.644135477
TRBV5-1_CASSLGYEQYF_TRBJ2-7	12	6	0.644406514
TRBV18_CASSPGGNTEAFF_TRBJ1-1	16	8	0.643660354
TRBV9_CASSVGGGTEAFF_TRBJ1-1	16	8	0.640620984
TRBV18_CASSPTDTQYF_TRBJ2-3	10	5	0.648199116
TRBV20-1_CSARGGYEQYF_TRBJ2-7	10	5	0.646907919
TRBV5-1_CASSLNTEAFF_TRBJ1-1	10	5	0.635247781
TRBV6-5_CASSYSGGYEQYF_TRBJ2-7	10	5	0.64343029
TRBV7-2_CASSLRETQYF_TRBJ2-5	10	5	0.649247777
TRBV7-2_CASSLSYEQYF_TRBJ2-7	10	5	0.648548653
TRBV10-3_CAISGGETQYF_TRBJ2-5	8	4	0.662749536
TRBV12-3_CASSFTGELFF_TRBJ2-2	8	4	0.646019004
TRBV12-3_CASSLQGNTEAFF_TRBJ1-1	8	4	0.674829256
TRBV18_CASSPEETQYF_TRBJ2-5	8	4	0.678658187
TRBV18_CASSPLQETQYF_TRBJ2-5	8	4	NA
TRBV18_CASSPPNTGELFF_TRBJ2-2	8	4	0.654966431
TRBV18_CASSPQGYEQYF_TRBJ2-7	8	4	0.670906824
TRBV18_CASSPSSYEQYF_TRBJ2-7	8	4	0.652260624
TRBV4-2_CASSQERGGQETQYF_TRBJ2-5	8	4	0.654577457
TRBV5-1_CASSLAGEETQYF_TRBJ2-5	8	4	0.651090761
TRBV5-1_CASSLDSSYEQYF_TRBJ2-7	8	4	0.670906821
TRBV5-1_CASSLEGDTQYF_TRBJ2-3	8	4	0.644457951
TRBV5-4_CASSLSTDTQYF_TRBJ2-3	8	4	0.648360264
TRBV5-6_CASSLRETQYF_TRBJ2-5	8	4	0.66741368
TRBV6-5_CASSYSGGNQPQHF_TRBJ1-5	8	4	0.648732151
TRBV6-5_CASSYSTGELFF_TRBJ2-2	8	4	0.647189524
TRBV7-9_CASSPSYEQYF_TRBJ2-7	8	4	0.677109145
TRBV9_CASSVGGETQYF_TRBJ2-5	8	4	0.64094454
TRBV11-2_CASSLGRGTEAFF_TRBJ1-1	6	3	0.667399748
TRBV11-2_CASSSSYEQYF_TRBJ2-7	6	3	0.658900354
TRBV11-3_CASSPGQGPGNTIYF_TRBJ1-3	6	3	0.679455382
TRBV12-3_CASSLGGSTDTQYF_TRBJ2-3	6	3	0.674089969
TRBV12-3_CASSLTGGTEAFF_TRBJ1-1	6	3	0.667382611
TRBV12-3_CASSSSYEQYF_TRBJ2-7	6	3	0.701700659
TRBV15_CATSRDRETQYF_TRBJ2-5	6	3	0.66113799
TRBV18_CASSPGATNEKLFF_TRBJ1-4	6	3	0.668277333
TRBV18_CASSPGTGNTEAFF_TRBJ1-1	6	3	0.660243484
TRBV18_CASSPGTSSYEQYF_TRBJ2-7	6	3	0.687478819
TRBV18_CASSPSQETQYF_TRBJ2-5	6	3	0.676307385
TRBV19_CASSIQGNYGYTF_TRBJ1-2	6	3	0.670072887
TRBV19_CASSIRGTDTQYF_TRBJ2-3	6	3	0.682999327
TRBV20-1_CSARDRRGNTEAFF_TRBJ1-1	6	3	0.669625717
TRBV20-1_CSARGPYEQYF_TRBJ2-7	6	3	0.684782393
TRBV20-1_CSARGQSYEQYF_TRBJ2-7	6	3	0.658452764
TRBV20-1_CSARGSTDTQYF_TRBJ2-3	6	3	0.677670413
TRBV20-1_CSARTGGNQPQHF_TRBJ1-5	6	3	0.661116837
TRBV20-1_CSARTGGNTGELFF_TRBJ2-2	6	3	0.666047493
TRBV20-1_CSARTGGSYEQYF_TRBJ2-7	6	3	0.663362143
TRBV20-1_CSARVGVGNTIYF_TRBJ1-3	6	3	0.677646204
TRBV20-1_CSASTDTQYF_TRBJ2-3	6	3	0.674089988
TRBV27_CASSLGQGYEQYF_TRBJ2-7	6	3	0.682107918
TRBV27_CASSLGSNQPQHF_TRBJ1-5	6	3	0.670066424
TRBV28_CASSLGPYEQYF_TRBJ2-7	6	3	0.678980783
TRBV28_CASSLRYEQYF_TRBJ2-7	6	3	0.66425029
TRBV2_CASSEEETQYF_TRBJ2-5	6	3	0.657558353
TRBV2_CASSPQETQYF_TRBJ2-5	6	3	0.661585499
TRBV3-1_CASSQGGSGNTIYF_TRBJ1-3	6	3	0.662466958
TRBV30_CAWSVLETQYF_TRBJ2-5	6	3	0.675413959
TRBV5-1_CASSLAGAGELFF_TRBJ2-2	6	3	0.663809245
TRBV5-1_CASSLAGGEAFF_TRBJ1-1	6	3	0.670960807
TRBV5-1_CASSLAGGSYEQYF_TRBJ2-7	6	3	0.662928555
TRBV5-1_CASSLDGDSNQPQHF_TRBJ1-5	6	3	0.68213126
TRBV5-1_CASSLGGTGANVLTF_TRBJ2-6	6	3	0.683891054
TRBV5-1_CASSLGLAGNTGELFF_TRBJ2-2	6	3	0.672313974
TRBV5-1_CASSLGQGGQPQHF_TRBJ1-5	6	3	0.652186459
TRBV5-1_CASSLGQGYGYTF_TRBJ1-2	6	3	0.66783002
TRBV5-1_CASSLGSGANVLTF_TRBJ2-6	6	3	0.654872675
TRBV5-1_CASSLRGNTEAFF_TRBJ1-1	6	3	0.654873215
TRBV5-1_CASSLRQGNTEAFF_TRBJ1-1	6	3	0.65979561
TRBV5-1_CASSLSETQYF_TRBJ2-5	6	3	0.659325821
TRBV5-1_CASSLSGGQETQYF_TRBJ2-5	6	3	NA
TRBV5-1_CASSPGQGAYEQYF_TRBJ2-7	6	3	0.673643043
TRBV5-1_CASSSGQGTDTQYF_TRBJ2-3	6	3	0.671840003
TRBV5-4_CASSFTDTQYF_TRBJ2-3	6	3	0.658005442
TRBV5-4_CASSLDSNQPQHF_TRBJ1-5	6	3	0.666935203
TRBV5-6_CASSLAGYEQYF_TRBJ2-7	6	3	0.666487791
TRBV5-6_CASSLGNQPQHF_TRBJ1-5	6	3	0.68792031
TRBV6-1_CASSEAGGNQPQHF_TRBJ1-5	6	3	0.66738263
TRBV6-1_CASSEGQGYEQYF_TRBJ2-7	6	3	0.673196079
TRBV6-2_CASSYGGSGANVLTF_TRBJ2-6	6	3	0.663792313
TRBV6-5_CASSYSEVTEAFF_TRBJ1-1	6	3	0.68391828
TRBV6-5_CASSYSGYGYTF_TRBJ1-2	6	3	0.662480626
TRBV6-5_CASSYSTGNTEAFF_TRBJ1-1	6	3	0.663361331
TRBV6-6_CASSRPYNEQFF_TRBJ2-1	6	3	0.688345424
TRBV7-2_CASSFYNEQFF_TRBJ2-1	6	3	0.666040351
TRBV7-2_CASSLGGETQYF_TRBJ2-5	6	3	0.674536833
TRBV7-2_CASSLGGYEQYF_TRBJ2-7	6	3	0.670513625
TRBV7-2_CASSLSLGETQYF_TRBJ2-5	6	3	0.666487785
TRBV7-8_CASSSGQAYEQYF_TRBJ2-7	6	3	0.671415205
TRBV7-9_CASSLAGTDTQYF_TRBJ2-3	6	3	NA
TRBV7-9_CASSLASYEQYF_TRBJ2-7	6	3	0.684336583
TRBV7-9_CASSLDSSNQPQHF_TRBJ1-5	6	3	0.674073236
TRBV7-9_CASSLGEKLFF_TRBJ1-4	6	3	0.692374274
TRBV7-9_CASSLGGQETQYF_TRBJ2-5	6	3	0.65484733
TRBV7-9_CASSLGQNYGYTF_TRBJ1-2	6	3	0.663823556
TRBV9_CASSVGQGAYEQYF_TRBJ2-7	6	3	0.653082651
TRBV9_CASSVGSTDTQYF_TRBJ2-3	6	3	0.65932584
TRBV9_CASSVGTDTQYF_TRBJ2-3	6	3	0.668277335
TRBV9_CASSVVGNTEAFF_TRBJ1-1	6	3	0.665145347
TRDV2_CACDTVGGNTDKLIF_TRDJ1	6	3	0.669171957
TRBV5-1_CASSLGETQYF_TRBJ2-5	23	12	0.682916458
TRBV18_CASSPGQQETQYF_TRBJ2-5	13	7	0.718797732
TRBV20-1_CSARQETQYF_TRBJ2-5	13	7	0.714132792
TRBV5-1_CASSLGQGTDTQYF_TRBJ2-3	13	7	0.733678435
TRBV12-3_CASSLGGNTEAFF_TRBJ1-1	11	6	0.693216658
TRBV12-3_CASSLSYEQYF_TRBJ2-7	11	6	0.710008181
TRBV18_CASSPGQGNTEAFF_TRBJ1-1	9	5	0.73603925
TRBV20-1_CSASGGTDTQYF_TRBJ2-3	9	5	0.739015151
TRBV5-1_CASSLDGNTEAFF_TRBJ1-1	9	5	0.736432657
TRBV5-1_CASSLEGTDTQYF_TRBJ2-3	9	5	0.73022566
TRBV5-1_CASSPGTANTEAFF_TRBJ1-1	9	5	0.725445888
TRBV6-5_CASSYSRGNTEAFF_TRBJ1-1	9	5	0.726450145
TRBV7-2_CASSLSTDTQYF_TRBJ2-3	9	5	0.731452593
TRBV9_CASSVGGGTDTQYF_TRBJ2-3	9	5	0.743030749
TRBV12-3_CASSLGPNTEAFF_TRBJ1-1	7	4	0.740068241
TRBV12-3_CASSLGQGAYEQYF_TRBJ2-7	7	4	0.756292226
TRBV12-3_CASSLYNEQFF_TRBJ2-1	7	4	0.754057509
TRBV20-1_CSAREGNTEAFF_TRBJ1-1	7	4	0.744535254
TRBV20-1_CSARGLAGYNEQFF_TRBJ2-1	7	4	0.741186658
TRBV20-1_CSARGQNYGYTF_TRBJ1-2	7	4	0.754043785
TRBV28_CASSLDSNQPQHF_TRBJ1-5	7	4	0.734084168
TRBV5-1_CASSLDGYEQYF_TRBJ2-7	7	4	0.766838021
TRBV5-1_CASSLEDTQYF_TRBJ2-3	7	4	0.743405621
TRBV5-1_CASSLGGRETQYF_TRBJ2-5	7	4	0.738194023
TRBV5-4_CASSLGQLNTEAFF_TRBJ1-1	7	4	0.750795378
TRBV5-6_CASSLGGNQPQHF_TRBJ1-5	7	4	0.746358397
TRBV5-6_CASSLGSYEQYF_TRBJ2-7	7	4	0.75258559
TRBV5-6_CASSLGYEQYF_TRBJ2-7	7	4	0.743420078
TRBV7-2_CASSLADTQYF_TRBJ2-3	7	4	0.745987689
TRBV7-2_CASSLAETQYF_TRBJ2-5	7	4	0.755924736
TRBV7-2_CASSSSTDTQYF_TRBJ2-3	7	4	0.756994663
TRBV7-9_CASSFSYEQYF_TRBJ2-7	7	4	0.76320363
TRBV5-1_CASSLAGETQYF_TRBJ2-5	14	8	0.758762265
TRBV9_CASSVGDTQYF_TRBJ2-3	14	8	0.762512887
TRBV11-2_CASSLGGYEQYF_TRBJ2-7	12	7	0.774139437
TRBV7-9_CASSLGGNQPQHF_TRBJ1-5	12	7	0.773347103
TRBV18_CASSPSTDTQYF_TRBJ2-3	17	10	0.821755546
TRBV11-2_CASSLDRNTEAFF_TRBJ1-1	5	3	0.766504005
TRBV11-2_CASSLGLNTEAFF_TRBJ1-1	5	3	0.773779833
TRBV11-2_CASSLGTEAFF_TRBJ1-1	5	3	0.780797755
TRBV12-3_CASSFQETQYF_TRBJ2-5	5	3	0.790302046
TRBV12-3_CASSLAGNQPQHF_TRBJ1-5	5	3	0.791952688
TRBV12-3_CASSLGGQETQYF_TRBJ2-5	5	3	0.77450215
TRBV12-3_CASSLQETQYF_TRBJ2-5	5	3	0.774801251
TRBV12-3_CASSLSETQYF_TRBJ2-5	5	3	0.777019996
TRBV12-3_CASSLTGELFF_TRBJ2-2	5	3	0.775783254
TRBV12-3_CASSPQGYEQYF_TRBJ2-7	5	3	0.771988593
TRBV18_CASSPDRNQPQHF_TRBJ1-5	5	3	0.788700541
TRBV18_CASSPGQGNEKLFF_TRBJ1-4	5	3	0.794448241
TRBV18_CASSPGQGSYEQYF_TRBJ2-7	5	3	0.777045584
TRBV18_CASSPGRDTEAFF_TRBJ1-1	5	3	0.78288426
TRBV18_CASSPPGQGSYEQYF_TRBJ2-7	5	3	0.789071269
TRBV18_CASSPSATNEKLFF_TRBJ1-4	5	3	0.773678624
TRBV19_CASSIGGGTEAFF_TRBJ1-1	5	3	0.778373889
TRBV19_CASSIGRGTEAFF_TRBJ1-1	5	3	0.796019922
TRBV19_CASSIGRNTEAFF_TRBJ1-1	5	3	0.778296784
TRBV19_CASSIGSNQPQHF_TRBJ1-5	5	3	0.787029112
TRBV19_CASSIRETQYF_TRBJ2-5	5	3	0.782464167
TRBV19_CASSISGNQPQHF_TRBJ1-5	5	3	0.787433714
TRBV19_CASSTQMNTEAFF_TRBJ1-1	5	3	0.768170235
TRBV20-1_CSAPGTGGYEQYF_TRBJ2-7	5	3	0.77031916
TRBV20-1_CSARDQETQYF_TRBJ2-5	5	3	0.782881732
TRBV20-1_CSARGEETQYF_TRBJ2-5	5	3	0.768976841
TRBV20-1_CSARGGETQYF_TRBJ2-5	5	3	0.784953306
TRBV20-1_CSARGGTDTQYF_TRBJ2-3	5	3	0.775781757
TRBV20-1_CSARGQETQYF_TRBJ2-5	5	3	0.769461566
TRBV20-1_CSARGTEAFF_TRBJ1-1	5	3	0.786197075
TRBV20-1_CSARPSTDTQYF_TRBJ2-3	5	3	0.777407622
TRBV20-1_CSARQGGTEAFF_TRBJ1-1	5	3	0.791570978
TRBV20-1_CSARRGNTEAFF_TRBJ1-1	5	3	0.769043575
TRBV20-1_CSARTGGYGYTF_TRBJ1-2	5	3	0.779130364
TRBV20-1_CSASGGETQYF_TRBJ2-5	5	3	0.788683045
TRBV20-1_CSASRDSNQPQHF_TRBJ1-5	5	3	0.77621025
TRBV27_CASSFYNEQFF_TRBJ2-1	5	3	0.798487614
TRBV27_CASSLGGELFF_TRBJ2-2	5	3	0.772005764
TRBV27_CASSLQGSYEQYF_TRBJ2-7	5	3	0.792353599
TRBV27_CASSLRGQPQHF_TRBJ1-5	5	3	0.766927562
TRBV28_CASSLGGQPQHF_TRBJ1-5	5	3	0.774515389
TRBV28_CASSLRLYGYTF_TRBJ1-2	5	3	0.779939388
TRBV28_CASSLRNEQFF_TRBJ2-1	5	3	0.77449471
TRBV28_CASSQETQYF_TRBJ2-5	5	3	0.773252638
TRBV29-1_CSVEDGSYEQYF_TRBJ2-7	5	3	0.774918561
TRBV29-1_CSVGQNTEAFF_TRBJ1-1	5	3	0.762266968
TRBV29-1_CSVVGNTEAFF_TRBJ1-1	5	3	0.77326823
TRBV2_CASSGTGGNQPQHF_TRBJ1-5	5	3	0.769211583
TRBV3-1_CASSQDSNQPQHF_TRBJ1-5	5	3	0.774509321
TRBV3-1_CASSQDSYEQYF_TRBJ2-7	5	3	0.773267795
TRBV3-1_CASSQGGEAFF_TRBJ1-1	5	3	0.774952467
TRBV3-1_CASSQGGNYGYTF_TRBJ1-2	5	3	0.776927692
TRBV3-1_CASSQGGTEAFF_TRBJ1-1	5	3	0.785780913
TRBV3-1_CASSQGRNTEAFF_TRBJ1-1	5	3	0.783684709
TRBV3-1_CASSQNTGELFF_TRBJ2-2	5	3	0.792393901
TRBV30_CAWTENTEAFF_TRBJ1-1	5	3	0.797244361
TRBV4-1_CASSQGGTEAFF_TRBJ1-1	5	3	0.776209081
TRBV4-2_CASSQGTEAFF_TRBJ1-1	5	3	0.779546331
TRBV5-1_CASSLAGANTGELFF_TRBJ2-2	5	3	0.779527383
TRBV5-1_CASSLAGEQYF_TRBJ2-7	5	3	0.762691939
TRBV5-1_CASSLAGYGNTIYF_TRBJ1-3	5	3	0.783298034
TRBV5-1_CASSLASNTGELFF_TRBJ2-2	5	3	0.77367864
TRBV5-1_CASSLAYEQYF_TRBJ2-7	5	3	0.789880946
TRBV5-1_CASSLDGSGANVLTF_TRBJ2-6	5	3	0.76820701
TRBV5-1_CASSLDGSSYNEQFF_TRBJ2-1	5	3	0.77076281
TRBV5-1_CASSLDGTSTDTQYF_TRBJ2-3	5	3	0.771528508
TRBV5-1_CASSLDLNTEAFF_TRBJ1-1	5	3	0.789517204
TRBV5-1_CASSLDTDTQYF_TRBJ2-3	5	3	0.790754209
TRBV5-1_CASSLEGQASSYEQYF_TRBJ2-7	5	3	0.771099725
TRBV5-1_CASSLEGTEAFF_TRBJ1-1	5	3	0.78205628
TRBV5-1_CASSLEPNTEAFF_TRBJ1-1	5	3	0.772478025
TRBV5-1_CASSLGAGGQETQYF_TRBJ2-5	5	3	0.790703346
TRBV5-1_CASSLGPSYEQYF_TRBJ2-7	5	3	0.784086822
TRBV5-1_CASSLGQGAYGYTF_TRBJ1-2	5	3	0.783758124
TRBV5-1_CASSLGSNQPQHF_TRBJ1-5	5	3	0.757147151
TRBV5-1_CASSLGVQETQYF_TRBJ2-5	5	3	0.780384035
TRBV5-1_CASSLQGQETQYF_TRBJ2-5	5	3	0.769864844
TRBV5-1_CASSLVGSSYEQYF_TRBJ2-7	5	3	0.773269198
TRBV5-1_CASSLVSDTQYF_TRBJ2-3	5	3	0.775359404
TRBV5-1_CASSLVTDTQYF_TRBJ2-3	5	3	0.788224889
TRBV5-1_CASSPGTANTGELFF_TRBJ2-2	5	3	0.790326787
TRBV5-1_CASSPGTDTQYF_TRBJ2-3	5	3	0.784535097
TRBV5-1_CASSVQETQYF_TRBJ2-5	5	3	0.765219728
TRBV5-4_CASSLAGGYEQYF_TRBJ2-7	5	3	0.758465247
TRBV5-4_CASSLGTDTQYF_TRBJ2-3	5	3	0.765240482
TRBV5-6_CASSLDRGETQYF_TRBJ2-5	5	3	0.783296191
TRBV5-6_CASSLGGNTEAFF_TRBJ1-1	5	3	0.779540478
TRBV5-6_CASSLGGYEQYF_TRBJ2-7	5	3	0.770309942
TRBV6-1_CASSEGYGYTF_TRBJ1-2	5	3	0.770297938
TRBV6-1_CASSELAGGPQETQYF_TRBJ2-5	5	3	0.766505177
TRBV6-1_CASSENQPQHF_TRBJ1-5	5	3	0.76988721
TRBV6-5_CASSSYNEQFF_TRBJ2-1	5	3	0.783711499
TRBV6-5_CASSYRGTEAFF_TRBJ1-1	5	3	0.768207535
TRBV6-5_CASSYSGGSGANVLTF_TRBJ2-6	5	3	0.773461226
TRBV6-5_CASSYSGTEAFF_TRBJ1-1	5	3	0.783296011
TRBV6-5_CASSYSGVNTEAFF_TRBJ1-1	5	3	0.781129978
TRBV6-6_CASRDSNQPQHF_TRBJ1-5	5	3	0.77871297
TRBV6-6_CASSYGNTEAFF_TRBJ1-1	5	3	0.77978944
TRBV6-6_CASSYSGLAGIYNEQFF_TRBJ2-1	5	3	0.774102957
TRBV7-2_CASSLARQETQYF_TRBJ2-5	5	3	0.767353894
TRBV7-2_CASSLGQGYEQYF_TRBJ2-7	5	3	0.775805682
TRBV7-2_CASSLKETQYF_TRBJ2-5	5	3	0.77532189
TRBV7-2_CASSPAYEQYF_TRBJ2-7	5	3	0.749374984
TRBV7-2_CASSSAYEQYF_TRBJ2-7	5	3	0.770695396
TRBV7-2_CASSSTYEQYF_TRBJ2-7	5	3	0.796076433
TRBV7-6_CASSLGGNTEAFF_TRBJ1-1	5	3	0.779156264
TRBV7-6_CASSLGGYEQYF_TRBJ2-7	5	3	0.79560735
TRBV7-6_CASSLGQGNTEAFF_TRBJ1-1	5	3	0.774061079
TRBV7-9_CASSLAGGETQYF_TRBJ2-5	5	3	0.78709606
TRBV7-9_CASSLDSNQPQHF_TRBJ1-5	5	3	0.786588151
TRBV7-9_CASSLEGYEQYF_TRBJ2-7	5	3	0.787002939
TRBV7-9_CASSLGVQPQHF_TRBJ1-5	5	3	0.782847123
TRBV7-9_CASSLVGETQYF_TRBJ2-5	5	3	0.787377379
TRBV7-9_CASSLVGYEQYF_TRBJ2-7	5	3	0.787831404
TRBV7-9_CASSSYNEQFF_TRBJ2-1	5	3	0.774696603
TRBV9_CASSLNTGELFF_TRBJ2-2	5	3	0.780798123
TRBV9_CASSVAGNEQFF_TRBJ2-1	5	3	0.754026449
TRBV9_CASSVGGGDTQYF_TRBJ2-3	5	3	0.790288472
TRBV9_CASSVGGGSNQPQHF_TRBJ1-5	5	3	0.783302249
TRBV9_CASSVGGSTDTQYF_TRBJ2-3	5	3	0.777455545
TRBV9_CASSVGGYTEAFF_TRBJ1-1	5	3	0.77111591
TRBV9_CASSVGISGNTIYF_TRBJ1-3	5	3	0.784142372
TRBV9_CASSVSGSTDTQYF_TRBJ2-3	5	3	0.786202423
TRDV2_CACDTVGGGYTDKLIF_TRDJ1	5	3	0.778678874
TRBV12-3_CASSLGSNQPQHF_TRBJ1-5	10	6	0.788779702
TRBV18_CASSPNQETQYF_TRBJ2-5	10	6	0.788725325
TRBV20-1_CSARTGNQPQHF_TRBJ1-5	10	6	0.781982331
TRBV5-1_CASSLGQQETQYF_TRBJ2-5	10	6	0.775170194
TRBV5-1_CASSLVGNTEAFF_TRBJ1-1	10	6	0.795398537
TRDV2_CACDPLLGDTDKLIF_TRDJ1	10	6	0.80072264
TRBV28_CASSLGYEQYF_TRBJ2-7	13	8	0.821855317
TRBV19_CASSIGTGELFF_TRBJ2-2	8	5	0.812409375
TRBV3-1_CASSQAGELFF_TRBJ2-2	8	5	0.808829898
TRBV5-1_CASSLAGNTEAFF_TRBJ1-1	8	5	0.801594597
TRBV5-1_CASSLGADTQYF_TRBJ2-3	8	5	0.811218788
TRBV5-1_CASSLGLQETQYF_TRBJ2-5	8	5	0.818315956
TRBV5-1_CASSLGQGAYEQYF_TRBJ2-7	8	5	0.808231249
TRBV5-1_CASSLGQGGEKLFF_TRBJ1-4	8	5	0.812706143
TRBV5-1_CASSLGQTYEQYF_TRBJ2-7	8	5	0.802807354
TRBV6-4_CASSDNSGANVLTF_TRBJ2-6	8	5	0.802201393
TRBV7-2_CASSSQETQYF_TRBJ2-5	8	5	0.807931413
TRBV7-9_CASSLEETQYF_TRBJ2-5	8	5	0.816257399
TRBV7-9_CASSLGDTEAFF_TRBJ1-1	8	5	0.796715165
TRBV12-3_CASSLRETQYF_TRBJ2-5	11	7	0.83641883
TRBV12-3_CASSLTDTQYF_TRBJ2-3	11	7	0.835263337
TRBV19_CASSIGGNTEAFF_TRBJ1-1	11	7	0.835031417
TRBV30_CAWSVGETQYF_TRBJ2-5	11	7	0.836649377
TRBV6-5_CASSYGETQYF_TRBJ2-5	11	7	0.836188056
TRBV12-3_CASSLGETQYF_TRBJ2-5	14	9	NA
TRBV28_CASSLSYEQYF_TRBJ2-7	14	9	0.852831622
TRBV5-1_CASSLEETQYF_TRBJ2-5	31	20	0.920297376
TRBV5-1_CASSFQETQYF_TRBJ2-5	17	11	0.873392413
TRBV19_CASSIRSSYEQYF_TRBJ2-7	12	8	0.876289956
TRBV18_CASSPDSNYGYTF_TRBJ1-2	9	6	0.851219861
TRBV18_CASSPGQNTEAFF_TRBJ1-1	9	6	0.845139954
TRBV18_CASSPGSQETQYF_TRBJ2-5	9	6	0.848800815
TRBV18_CASSPGYEQYF_TRBJ2-7	9	6	0.84807686
TRBV5-1_CASSLEGYEQYF_TRBJ2-7	9	6	0.855768635
TRBV5-1_CASSLGGGNTEAFF_TRBJ1-1	9	6	0.851216645
TRBV5-1_CASSLGGGTDTQYF_TRBJ2-3	9	6	0.855011881
TRBV5-1_CASSLGQGNQPQHF_TRBJ1-5	9	6	0.8625615
TRBV6-4_CASSDSTSGGNEQFF_TRBJ2-1	9	6	0.858183401
TRBV10-3_CAIRDSSGNTIYF_TRBJ1-3	6	4	0.848780344
TRBV12-3_CASSLGNQPQHF_TRBJ1-5	6	4	0.834330009
TRBV12-3_CASSLGNTGELFF_TRBJ2-2	6	4	0.824555182
TRBV12-3_CASSLKGIGNQPQHF_TRBJ1-5	6	4	0.81682706
TRBV18_CASSPDRGYGYTF_TRBJ1-2	6	4	0.852504283
TRBV18_CASSPDRNYGYTF_TRBJ1-2	6	4	0.828815012
TRBV18_CASSPGIQETQYF_TRBJ2-5	6	4	0.844411797
TRBV18_CASSPGQETQYF_TRBJ2-5	6	4	0.844726961
TRBV19_CASSIGGNEQFF_TRBJ2-1	6	4	0.848455156
TRBV20-1_CSARDRTGNGYTF_TRBJ1-2	6	4	0.83358184
TRBV20-1_CSARDYNEQFF_TRBJ2-1	6	4	0.840408836
TRBV20-1_CSARTSGTDTQYF_TRBJ2-3	6	4	0.83196648
TRBV28_CASSFLAGTDTQYF_TRBJ2-3	6	4	0.817163378
TRBV28_CASSLGGSNQPQHF_TRBJ1-5	6	4	0.832391698
TRBV28_CASSLMNTEAFF_TRBJ1-1	6	4	0.841676694
TRBV28_CASSSSYEQYF_TRBJ2-7	6	4	0.831743522
TRBV3-1_CASSQGGNQPQHF_TRBJ1-5	6	4	0.832067813
TRBV3-1_CASSQGGYEQYF_TRBJ2-7	6	4	0.837437419
TRBV5-1_CASSAQETQYF_TRBJ2-5	6	4	0.830123994
TRBV5-1_CASSLAGGETQYF_TRBJ2-5	6	4	0.838499107
TRBV5-1_CASSLDRGNTEAFF_TRBJ1-1	6	4	0.838504025
TRBV5-1_CASSLEGGSNQPQHF_TRBJ1-5	6	4	0.840307477
TRBV5-1_CASSLGDSYNEQFF_TRBJ2-1	6	4	0.828161486
TRBV5-1_CASSLGGEQYF_TRBJ2-7	6	4	0.828161509
TRBV5-1_CASSLGGGSYNEQFF_TRBJ2-1	6	4	0.842205484
TRBV5-1_CASSLGGVNTEAFF_TRBJ1-1	6	4	0.833038724
TRBV5-1_CASSLTTDTQYF_TRBJ2-3	6	4	0.836175189
TRBV5-1_CASSSQGNTEAFF_TRBJ1-1	6	4	0.83647703
TRBV7-2_CASSSGQGYGYTF_TRBJ1-2	6	4	0.837118139
TRBV7-9_CASSLGQGNEKLFF_TRBJ1-4	6	4	0.834330192
TRBV9_CASSVGDSNQPQHF_TRBJ1-5	6	4	0.839987893
TRBV9_CASSVGNTGELFF_TRBJ2-2	6	4	0.831748524
TRBV9_CASSVNTGELFF_TRBJ2-2	6	4	0.825457784
TRBV9_CASSVTDTQYF_TRBJ2-3	6	4	0.850022507
TRDV2_CACDTLGGYTDKLIF_TRDJ1	6	4	0.828488226
TRBV12-3_CASSLGSYEQYF_TRBJ2-7	10	7	0.887602049
TRBV20-1_CSAREGNQPQHF_TRBJ1-5	10	7	0.886981811
TRBV6-2_CASSYSYEQYF_TRBJ2-7	10	7	0.885252019
TRBV7-2_CASSSSYEQYF_TRBJ2-7	10	7	0.886266496
TRDV2_CACDTLGDTDKLIF_TRDJ1	28	20	0.965639218
TRBV11-2_CASSLGVNTEAFF_TRBJ1-1	7	5	0.874053597
TRBV19_CASSIGVNTEAFF_TRBJ1-1	7	5	0.881729771
TRBV20-1_CSAREGDTEAFF_TRBJ1-1	7	5	0.883415299
TRBV20-1_CSARGNEQFF_TRBJ2-1	7	5	0.882212581
TRBV20-1_CSARGNTGELFF_TRBJ2-2	7	5	0.869788618
TRBV20-1_CSARTGDTEAFF_TRBJ1-1	7	5	0.869027773
TRBV3-1_CASSQAYEQYF_TRBJ2-7	7	5	0.875611988
TRBV5-1_CASSLGATNEKLFF_TRBJ1-4	7	5	0.876106882
TRBV5-1_CASSLGGGTEAFF_TRBJ1-1	7	5	0.87430481
TRBV5-1_CASSLGQGSYEQYF_TRBJ2-7	7	5	0.873806467
TRBV5-1_CASSLGQGYEQYF_TRBJ2-7	7	5	0.866427545
TRBV5-1_CASSLGSYEQYF_TRBJ2-7	7	5	0.865710856
TRBV6-5_CASSYSSNQPQHF_TRBJ1-5	7	5	0.87105424
TRBV9_CASSVSTDTQYF_TRBJ2-3	7	5	0.863592143
TRBV5-1_CASSLDSYEQYF_TRBJ2-7	11	8	0.911708524
TRBV18_CASSPGETQYF_TRBJ2-5	19	14	0.955748039
TRBV18_CASSPGTDTQYF_TRBJ2-3	8	6	0.899261613
TRBV18_CASSPPGTDTQYF_TRBJ2-3	8	6	0.897476582
TRBV3-1_CASSQGETQYF_TRBJ2-5	8	6	0.908331646
TRBV5-1_CASSLAGSSYNEQFF_TRBJ2-1	8	6	0.906441538
TRBV5-1_CASSLDRNTEAFF_TRBJ1-1	8	6	0.912230305
TRBV6-4_CASSDSTSGSNEQFF_TRBJ2-1	8	6	0.908143582
TRBV7-9_CASSLGDTQYF_TRBJ2-3	8	6	0.901788359
TRBV12-3_CASSLNTEAFF_TRBJ1-1	9	7	0.935452298
TRBV20-1_CSARGGNTEAFF_TRBJ1-1	9	7	0.932372558
TRBV5-1_CASSLGGYEQYF_TRBJ2-7	9	7	0.923980224
TRBV5-1_CASSLNTGELFF_TRBJ2-2	9	7	0.927426992
TRBV5-1_CASSLQGNTEAFF_TRBJ1-1	9	7	0.927882052
TRBV7-2_CASSPSYEQYF_TRBJ2-7	9	7	0.931517125
TRBV5-1_CASSLGGETQYF_TRBJ2-5	14	11	0.953807699
TRBV18_CASSPDRNTEAFF_TRBJ1-1	15	12	0.963787445
TRBV20-1_CSARGSNQPQHF_TRBJ1-5	10	8	0.938544376
TRBV4-2_CASSQDSYEQYF_TRBJ2-7	10	8	0.947397901
TRBV5-1_CASSLGTDTQYF_TRBJ2-3	10	8	0.95074033
TRBV7-9_CASSLGGTEAFF_TRBJ1-1	10	8	0.937930754
TRBV11-2_CASSLGGNQPQHF_TRBJ1-5	5	4	0.90405875
TRBV12-3_CASSLGQGYGYTF_TRBJ1-2	5	4	0.907104861
TRBV12-3_CASSLLNTEAFF_TRBJ1-1	5	4	0.903357934
TRBV12-3_CASSLRNTEAFF_TRBJ1-1	5	4	0.902113067
TRBV12-3_CASSLVDTQYF_TRBJ2-3	5	4	0.906345991
TRBV18_CASSPDGNYGYTF_TRBJ1-2	5	4	0.914781713
TRBV18_CASSPGTAYEQYF_TRBJ2-7	5	4	0.906370851
[truncated: 1,027 more rows]
